# Supplementary material for: Tracking the polio virus down the Congo River: a case study on the use of Google Earth™ in public health planning and mapping
Source: Int J Health Geogr. 2009 Jan 22;8:4. doi: 10.1186/1476-072X-8-4 (PMC2645371; doi:10.1186/1476-072X-8-4)
Supplement: Additional file 4 — DRC population density map. The file shows the population density map of the Democratic Republic of Congo dynamically generated with php. (Open with Google Earth). [file 1476-072X-8-4-S4.zip › doc.kml]

<?xml version="1.0" encoding="UTF-8"?>
<kml xmlns="http://earth.google.com/kml/2.2">
<Document>
	<name>DRC Population Density Map.kml</name>
	<Style id="grad62">
		<LineStyle>
			<color>00ffffff</color>
		</LineStyle>
		<PolyStyle>
			<color>ff00cccc</color>
		</PolyStyle>
	</Style>
	<Style id="grad5110">
		<LineStyle>
			<color>00ffffff</color>
		</LineStyle>
		<PolyStyle>
			<color>ff00ecec</color>
		</PolyStyle>
	</Style>
	<Style id="grad121">
		<LineStyle>
			<color>00ffffff</color>
		</LineStyle>
		<PolyStyle>
			<color>ffccffff</color>
		</PolyStyle>
	</Style>
	<Style id="grad7110">
		<LineStyle>
			<color>00ffffff</color>
		</LineStyle>
		<PolyStyle>
			<color>ff04a4ac</color>
		</PolyStyle>
	</Style>
	<Style id="grad221">
		<LineStyle>
			<color>00ffffff</color>
		</LineStyle>
		<PolyStyle>
			<color>ff99ffff</color>
		</PolyStyle>
	</Style>
	<Style id="grad8110">
		<LineStyle>
			<color>00ffffff</color>
		</LineStyle>
		<PolyStyle>
			<color>ff03767c</color>
		</PolyStyle>
	</Style>
	<Style id="grad921">
		<LineStyle>
			<color>00ffffff</color>
		</LineStyle>
		<PolyStyle>
			<color>ff014649</color>
		</PolyStyle>
	</Style>
	<Style id="grad4110">
		<LineStyle>
			<color>00ffffff</color>
		</LineStyle>
		<PolyStyle>
			<color>ff33ffff</color>
		</PolyStyle>
	</Style>
	<Style id="grad330">
		<LineStyle>
			<color>00ffffff</color>
		</LineStyle>
		<PolyStyle>
			<color>ff66ffff</color>
		</PolyStyle>
	</Style>
	<Style id="grad10110">
		<LineStyle>
			<color>00ffffff</color>
		</LineStyle>
		<PolyStyle>
			<color>ff001f20</color>
		</PolyStyle>
	</Style>
	<Folder>
		<name>Credit and notes</name>
		<Snippet maxLines="2"></Snippet>
		<description><![CDATA[<strong>Author</strong><p>Raoul Kamadjeu<br>NCIRD/GID/VPDEEB</p><hr><strong>Coverage data</strong><p>The Democratic Republic of Congo<br>EPI - Ministry of Health</p><hr><strong>District Boundaries</strong><p><br>WHO - DRC</p><hr><strong>ShapeFile to Google Earth(Kml)</strong><p>Converted by R. Kamadjeu, using GPSTrackMaker<br>http://www.gpstm.com</p><p><strong>Notes</strong><br><hr>The new administrative breakdown of the country includes 518 health zones; the map of this new breakdown is still under construction. The current map is the most up to date and has only 318 health zones. Coverage data for few health zones are missing.</p><hr>File generated on January 2, 2008]]></description>
		<Style>
			<BalloonStyle>
				<text>$[description]</text>
				<textColor>ff000000</textColor>
				<displayMode>default</displayMode>
			</BalloonStyle>
		</Style>
	</Folder>
	<Folder>
		<name>DRC population Density Map - 2007</name>
		<Placemark>
			<name>Kiri</name>
			<styleUrl>#grad330</styleUrl>
			<Polygon>
				<outerBoundaryIs>
					<LinearRing>
						<coordinates>
18.51195,-1.076619,0 18.661228,-1.032012,0 18.729879,-1.025085,0 18.77655,-1.05409,0 18.810808,-1.118892,0 18.837873,-1.260221,0 18.868622,-1.295284,0 18.922077,-1.318545,0 18.957691,-1.353642,0 18.99411600000001,-1.362362,0 19.051792,-1.413896,0 19.12801,-1.570157,0 19.168938,-1.936112,0 19.197474,-1.965277,0 19.245571,-1.951192,0 19.285969,-1.908205,0 19.313761,-1.854405,0 19.383364,-1.795887,0 19.442629,-1.801737,0 19.510395,-1.905351,0 19.552807,-2.016324,0 19.48826,-2.075518,0 19.465252,-2.217959000000001,0 19.412453,-2.32605,0 19.179953,-2.417604,0 19.114256,-2.421106,0 19.076509,-2.437905,0 19.021109,-2.431740000000001,0 18.975307,-2.383316,0 18.938732,-2.322645,0 18.898672,-2.257067,0 18.852535,-2.214241,0 18.778198,-2.170663,0 18.713276,-2.119503,0 18.66011,-1.99918,0 18.628454,-1.964459,0 18.478102,-1.918611,0 18.426434,-1.843167,0 18.335493,-1.78247,0 18.185421,-1.768831,0 18.105846,-1.749408,0 18.073818,-1.749748,0 18.041048,-1.770397,0 17.978878,-1.727316,0 17.985064,-1.692423,0 18.007303,-1.654432,0 18.123058,-1.555474,0 18.166807,-1.544678,0 18.183647,-1.525477,0 18.204569,-1.525186,0 18.283676,-1.480231,0 18.343864,-1.464694,0 18.440016,-1.467528,0 18.475821,-1.436481,0 18.491301,-1.384268,0 18.540174,-1.325909,0 18.541395,-1.286643,0 18.489874,-1.209877,0 18.460608,-1.137201,0 18.51195,-1.076619,0 </coordinates>
					</LinearRing>
				</outerBoundaryIs>
			</Polygon>
		</Placemark>
		<Placemark>
			<name>Yasa-Bonga</name>
			<styleUrl>#grad62</styleUrl>
			<Polygon>
				<outerBoundaryIs>
					<LinearRing>
						<coordinates>
18.21516400000001,-4.154121,0 18.275349,-4.286374,0 18.259905,-4.345108,0 18.289099,-4.432018,0 18.308746,-4.611673,0 18.286491,-4.626657000000001,0 18.19869,-4.632995,0 18.12430000000001,-4.682458,0 17.996439,-4.587485,0 17.909784,-4.567555,0 17.821089,-4.565274,0 17.825199,-4.488322,0 17.838717,-4.449723,0 17.887482,-4.375542,0 17.984285,-4.281995,0 17.993248,-4.217224000000001,0 17.983669,-4.211519,0 18.06506,-4.186692,0 18.21516400000001,-4.154121,0 </coordinates>
					</LinearRing>
				</outerBoundaryIs>
			</Polygon>
		</Placemark>
		<Placemark>
			<name>Kajiji</name>
			<styleUrl>#grad330</styleUrl>
			<Polygon>
				<outerBoundaryIs>
					<LinearRing>
						<coordinates>
18.819231,-6.812506,0 18.818001,-6.853320000000001,0 18.837799,-6.886051000000001,0 18.829336,-6.968937,0 18.745649,-7.228166,0 18.661654,-7.370143,0 18.651381,-7.43971,0 18.695585,-7.548322000000001,0 18.735325,-7.742019000000001,0 18.723347,-7.824882000000001,0 18.726183,-7.883802,0 18.7109928621421,-7.92123551870106,0 18.7109853177103,-7.921245521363201,0 18.53232,-7.920376,0 18.530689,-7.925863,0 18.535112,-7.932721000000001,0 18.53195,-7.941923,0 18.535759,-7.960032,0 18.532619,-7.972448,0 18.531153,-7.993804,0 18.528456,-7.995504,0 18.527325,-8,0 18.391073,-8,0 18.398449,-8.013218999999999,0 18.389862,-8.017447000000001,0 18.386175,-8.017618000000001,0 18.37566,-8.027326,0 18.364925,-8.021420000000001,0 18.359327,-8.025924,0 18.354021,-8.026529,0 18.330875,-8.01905,0 18.330027,-8.014446,0 18.326366,-8.012782,0 18.323593,-8.013427999999999,0 18.31938,-8.017721999999999,0 18.312702,-8.017616,0 18.30424100000001,-8.013809999999999,0 18.30197,-8.011708000000001,0 18.301878,-8.002985000000001,0 18.29981,-8,0 18.307661,-7.993838,0 18.30117,-7.990171000000001,0 18.293919,-7.988184,0 18.285135,-7.987756000000002,0 18.274948,-7.989272000000001,0 18.265556,-7.992709000000001,0 18.261307,-7.993908,0 18.252398,-7.993738,0 18.24206,-7.993068,0 18.235458,-7.991203,0 18.226528,-7.989232,0 18.216976,-7.989454000000001,0 18.209011,-7.993648,0 18.181383,-8,0 18.153231,-8.008544000000001,0 18.135172,-8.034786,0 18.114471,-8.037457,0 18.098198,-8.040184,0 18.095049,-8.054853,0 18.087492,-8.067992000000002,0 18.10347,-8.087329,0 18.100361,-8.099057,0 18,-8.097600999999999,0 17.981964,-8.112716000000003,0 17.972475,-8.109275,0 17.958769,-8.091014,0 17.939873,-8.08239,0 17.923691,-8.080439999999999,0 17.915134,-8.080114,0 17.884922,-8.078966000000001,0 17.878286,-8.081403,0 17.847933,-8.085258,0 17.825237,-8.091476999999999,0 17.81794,-8.095305,0 17.812101,-8.102778000000001,0 17.805294,-8.107974000000001,0 17.796824,-8.110906999999999,0 17.783718,-8.112787000000001,0 17.766584,-8.105428,0 17.757193,-8.101394000000001,0 17.728725,-8.096469000000001,0 17.728381582815,-8.09648644197808,0 17.7283746940906,-8.0964677629369,0 17.726402,-8.063700000000001,0 17.728844,-7.752908000000002,0 17.732735,-7.739724,0 17.775911,-7.728110000000001,0 17.779737,-7.686674000000001,0 17.842659,-7.609663,0 17.868349,-7.519424000000002,0 17.918192,-7.412067,0 17.921848,-7.237851,0 17.922712,-7.225778,0 17.985773,-7.157823,0 18.125267,-6.982511,0 18.198227,-6.852257,0 18.268091,-6.922322000000001,0 18.358131,-6.874342,0 18.452379,-6.808451,0 18.591959,-6.806164,0 18.698891,-6.749378,0 18.728161,-6.741806,0 18.757051,-6.807211,0 18.819231,-6.812506,0 </coordinates>
					</LinearRing>
				</outerBoundaryIs>
			</Polygon>
		</Placemark>
		<Placemark>
			<name>Kasongolunda</name>
			<styleUrl>#grad4110</styleUrl>
			<Polygon>
				<outerBoundaryIs>
					<LinearRing>
						<coordinates>
17.126596,-5.966476,0 17.158953,-5.999691,0 17.164658,-6.051469000000001,0 17.190914,-6.108193,0 17.288353,-6.234865000000002,0 17.301258,-6.409596000000001,0 17.346573,-6.462932000000001,0 17.347677,-6.52931,0 17.340286,-6.552151,0 17.357304,-6.579063000000001,0 17.346695,-6.614575,0 17.317337,-6.622893,0 17.284046,-6.671591,0 17.23443,-6.729064,0 17.0823,-6.868767,0 17.073507,-6.864725000000001,0 16.95494800000001,-6.9766,0 16.9383415869561,-6.96400698365084,0 16.9383306277818,-6.964006399161801,0 16.937092,-6.957802,0 16.940258,-6.946528000000001,0 16.945513,-6.939151,0 16.945507,-6.938231000000001,0 16.947081,-6.930411000000001,0 16.943815,-6.921464,0 16.936884,-6.915061000000001,0 16.937088,-6.910005,0 16.940041,-6.902408,0 16.94001,-6.895974000000002,0 16.941811,-6.887922,0 16.940367,-6.874830000000001,0 16.937813,-6.870015000000001,0 16.932503,-6.865903,0 16.920527,-6.863199000000001,0 16.917521,-6.859766,0 16.915417,-6.852881,0 16.910349,-6.851295000000001,0 16.903463,-6.854543,0 16.898647,-6.857553000000001,0 16.895428,-6.858027,0 16.888279,-6.854382,0 16.884815,-6.851639000000001,0 16.879519,-6.850513,0 16.876282,-6.846851,0 16.874868,-6.839963,0 16.873917,-6.833532000000001,0 16.875017,-6.823185000000001,0 16.873816,-6.81216,0 16.871712,-6.805274000000001,0 16.86824,-6.800923000000002,0 16.862011,-6.797044000000001,0 16.860628,-6.796590000000001,0 16.850704,-6.78928,0 16.844683,-6.780803,0 16.836782,-6.771315,0 16.831554,-6.752666,0 16.833979,-6.738399000000001,0 16.830818,-6.715437000000001,0 16.827105,-6.710866,0 16.806351,-6.703199,0 16.801031,-6.699099,0 16.793779,-6.682601000000001,0 16.792318,-6.671579,0 16.793873,-6.663284,0 16.794088,-6.662142,0 16.79195800000001,-6.653883,0 16.783133,-6.642222000000001,0 16.780033,-6.627303000000001,0 16.779636,-6.604780000000002,0 16.776567,-6.593997,0 16.769159,-6.587153000000001,0 16.766298,-6.585578,0 16.764557,-6.584743000000001,0 16.76302,-6.584055000000001,0 16.762001,-6.583621,0 16.761059,-6.583462,0 16.757069,-6.585099,0 16.751278,-6.579175000000001,0 16.749409,-6.572976,0 16.749147,-6.565851,0 16.751179,-6.557797,0 16.759624,-6.544428,0 16.761175,-6.542012,0 16.762127,-6.538302,0 16.763075,-6.534064000000001,0 16.763203,-6.531041,0 16.762955,-6.528474000000001,0 16.760679,-6.524195000000001,0 16.755825,-6.518699000000001,0 16.73946,-6.510263,0 16.7337,-6.507529,0 16.72723,-6.500891,0 16.725138,-6.495842,0 16.727184,-6.490776,0 16.733143,-6.486613,0 16.73587,-6.479934,0 16.734463,-6.473963,0 16.73238,-6.470984,0 16.727522,-6.464338,0 16.713675,-6.453362000000001,0 16.711113,-6.446247,0 16.713152,-6.439801,0 16.716131,-6.437489,0 16.726006,-6.434689000000001,0 16.72967,-6.431914,0 16.732399,-6.425465,0 16.729845,-6.419729,0 16.7243,-6.414235,0 16.718073,-6.409894,0 16.713234,-6.407615000000001,0 16.700375,-6.411119000000001,0 16.693474,-6.410228,0 16.690695,-6.405642000000001,0 16.689981,-6.400587,0 16.691792,-6.394372,0 16.700706,-6.382839000000001,0 16.703207,-6.376851000000001,0 16.702492,-6.371336,0 16.697645,-6.367219,0 16.690514,-6.366099,0 16.688206,-6.36427,0 16.687502,-6.361054000000001,0 16.690006,-6.355526,0 16.699432,-6.355946,0 16.712099,-6.36095,0 16.71578,-6.361394,0 16.719683,-6.359998000000001,0 16.722193,-6.356079000000002,0 16.724897,-6.344112,0 16.724873,-6.338824,0 16.718147,-6.326208000000001,0 16.718769,-6.311721,0 16.717123,-6.303451,0 16.710646,-6.294742,0 16.709478,-6.290838000000001,0 16.711494,-6.279333,0 16.711487,-6.277494,0 16.716494,-6.266666000000001,0 16.718529,-6.259530000000001,0 16.718271,-6.253323,0 16.711086,-6.240708000000001,0 16.710375,-6.235652000000001,0 16.713326,-6.227592,0 16.716064,-6.223442,0 16.722935,-6.217895,0 16.725897,-6.212364,0 16.730869,-6.193947,0 16.729464,-6.188205,0 16.721149,-6.179963,0 16.719984,-6.176289,0 16.722027,-6.170532,0 16.721544,-6.165936,0 16.718781,-6.164567,0 16.713707,-6.16091,0 16.707249,-6.155649,0 16.702641,-6.153369,0 16.697781,-6.146032000000001,0 16.689707,-6.139627,0 16.688557,-6.139402,0 16.670624,-6.137868,0 16.667395,-6.135353000000002,0 16.663448,-6.127091,0 16.659529,-6.124349,0 16.651951,-6.12576,0 16.647823,-6.127847,0 16.645523,-6.127396,0 16.642513,-6.12258,0 16.64295,-6.11729,0 16.648214,-6.112439,0 16.649107,-6.106916000000001,0 16.648403,-6.1037,0 16.647926,-6.099792000000001,0 16.643776,-6.096821000000001,0 16.633192,-6.094106,0 16.619171,-6.093704000000001,0 16.611578,-6.091666000000001,0 16.606726,-6.085707,0 16.605328,-6.081344000000001,0 16.608059,-6.075354,0 16.625294,-6.075282,0 16.630342,-6.073422000000001,0 16.632845,-6.067893000000001,0 16.631914,-6.065367,0 16.6318398626696,-6.0652891227482,0 16.728472,-6.065622,0 16.763271,-6.029131000000001,0 16.834404,-6.008303000000001,0 16.923571,-5.938893000000001,0 16.986452,-5.982184000000001,0 17.059355,-5.987015,0 17.126596,-5.966476,0 </coordinates>
					</LinearRing>
				</outerBoundaryIs>
			</Polygon>
		</Placemark>
		<Placemark>
			<name>Vanga</name>
			<styleUrl>#grad4110</styleUrl>
			<Polygon>
				<outerBoundaryIs>
					<LinearRing>
						<coordinates>
18.876026,-4.034859,0 18.957333,-4.00676,0 19.020975,-4.058535,0 19.149324,-4.07395,0 19.172184,-4.096408,0 19.180927,-4.158878,0 19.245419,-4.214203,0 19.196424,-4.30915,0 19.145346,-4.368932000000001,0 19.108006,-4.394146,0 19.067047,-4.457433000000001,0 18.999779,-4.484541000000001,0 18.944836,-4.465343000000001,0 18.893427,-4.463225,0 18.878893,-4.478764,0 18.851334,-4.469908,0 18.633097,-4.561656,0 18.508085,-4.769672,0 18.492569,-4.818727,0 18.435736,-4.851865,0 18.407938,-4.829389,0 18.378521,-4.716036,0 18.308746,-4.611673,0 18.289099,-4.432018,0 18.259905,-4.345108,0 18.275349,-4.286374,0 18.305164,-4.279196,0 18.329676,-4.241355,0 18.418333,-4.212076,0 18.485567,-4.169118,0 18.698189,-4.105928,0 18.813042,-4.043926,0 18.876026,-4.034859,0 </coordinates>
					</LinearRing>
				</outerBoundaryIs>
			</Polygon>
		</Placemark>
		<Placemark>
			<name>Kenge</name>
			<styleUrl>#grad330</styleUrl>
			<Polygon>
				<outerBoundaryIs>
					<LinearRing>
						<coordinates>
17.983669,-4.211519,0 17.993248,-4.217224000000001,0 17.984285,-4.281995,0 17.887482,-4.375542,0 17.838717,-4.449723,0 17.825199,-4.488322,0 17.821089,-4.565274,0 17.727703,-4.64246,0 17.602703,-4.856503,0 17.645779,-5.017838,0 17.663492,-5.034513,0 17.66827,-5.111933,0 17.644594,-5.153806,0 17.585995,-5.182162,0 17.56632,-5.217818000000001,0 17.505621,-5.265293,0 17.46571,-5.276304,0 17.092628,-5.259667,0 17.002251,-5.275956,0 16.984018,-5.294377000000001,0 16.926012,-5.290521,0 16.899353,-5.302328,0 16.881868,-5.286073,0 16.732607,-5.28069,0 16.67977,-5.256503,0 16.627365,-5.253432,0 16.609373,-5.273272,0 16.563257,-5.270783,0 16.541348,-5.248789,0 16.526211,-5.150303,0 16.535316,-5.081437,0 16.52079,-4.885712,0 16.49474,-4.855005,0 16.442814,-4.846386,0 16.402485,-4.928075,0 16.350708,-4.965387,0 16.311333,-4.984226,0 16.226927,-4.993251,0 16.218788,-4.984173,0 16.209814,-4.961922,0 16.229851,-4.864742,0 16.219088,-4.830746,0 16.378826,-4.512363,0 16.534304,-4.42554,0 16.651543,-4.424089,0 16.687065,-4.445507,0 16.711569,-4.456702,0 16.758585,-4.454415,0 16.784794,-4.436204,0 16.780392,-4.408464,0 16.799215,-4.400817,0 16.903334,-4.391924,0 16.941042,-4.376848,0 16.979975,-4.363188,0 17.006582,-4.366639,0 17.040577,-4.431166000000001,0 17.097065,-4.485998,0 17.129457,-4.485637,0 17.266754,-4.425276,0 17.368885,-4.394414,0 17.483727,-4.309157,0 17.516008,-4.301982,0 17.670261,-4.291485,0 17.745506,-4.274743,0 17.782722,-4.255269,0 17.872686,-4.247155,0 17.983669,-4.211519,0 </coordinates>
					</LinearRing>
				</outerBoundaryIs>
			</Polygon>
		</Placemark>
		<Placemark>
			<name>Bagata</name>
			<styleUrl>#grad330</styleUrl>
			<Polygon>
				<outerBoundaryIs>
					<LinearRing>
						<coordinates>
18.338472,-3.366565000000001,0 18.51236,-3.462627,0 18.63814,-3.488275,0 18.700432,-3.544574,0 18.716024,-3.544169,0 18.743933,-3.567914,0 18.720589,-3.745822,0 18.630081,-3.820319000000001,0 18.571987,-3.90241,0 18.483753,-3.980396,0 18.429655,-3.998454000000001,0 18.403637,-4.026182,0 18.380529,-4.033381,0 18.27212,-4.133673,0 18.214306,-4.148943,0 18.181017,-4.136035,0 18.055099,-4.132988,0 17.937757,-4.11019,0 17.905594,-4.078705,0 17.823044,-4.048358,0 17.669035,-3.903061000000001,0 17.589174,-3.864589000000001,0 17.568348,-3.821904,0 17.569944,-3.730481000000001,0 17.492014,-3.614789,0 17.558098,-3.54927,0 17.628647,-3.547714,0 17.701303,-3.513910999999999,0 17.771957,-3.448,0 17.824602,-3.350979000000001,0 17.852072,-3.334487,0 17.885492,-3.354028,0 18.012766,-3.341495,0 18.034813,-3.352038,0 18.181787,-3.348499,0 18.20455,-3.363712,0 18.251247,-3.368929,0 18.338472,-3.366565000000001,0 </coordinates>
					</LinearRing>
				</outerBoundaryIs>
			</Polygon>
		</Placemark>
		<Placemark>
			<name>Kikongo</name>
			<styleUrl>#grad4110</styleUrl>
			<Polygon>
				<outerBoundaryIs>
					<LinearRing>
						<coordinates>
17.492014,-3.614789,0 17.569944,-3.730481000000001,0 17.568348,-3.821904,0 17.589174,-3.864589000000001,0 17.669035,-3.903061000000001,0 17.823044,-4.048358,0 17.905594,-4.078705,0 17.937757,-4.11019,0 18.055099,-4.132988,0 18.181017,-4.136035,0 18.214306,-4.148943,0 18.21516400000001,-4.154121,0 18.06506,-4.186692,0 17.983669,-4.211519,0 17.872686,-4.247155,0 17.782722,-4.255269,0 17.745506,-4.274743,0 17.670261,-4.291485,0 17.516008,-4.301982,0 17.483727,-4.309157,0 17.368885,-4.394414,0 17.266754,-4.425276,0 17.129457,-4.485637,0 17.097065,-4.485998,0 17.040577,-4.431166000000001,0 17.006582,-4.366639,0 16.979975,-4.363188,0 16.941042,-4.376848,0 16.903334,-4.391924,0 16.799215,-4.400817,0 16.780392,-4.408464,0 16.784794,-4.436204,0 16.758585,-4.454415,0 16.711569,-4.456702,0 16.687065,-4.445507,0 16.651543,-4.424089,0 16.534304,-4.42554,0 16.549559,-4.411225,0 16.688238,-4.278755,0 16.691856,-4.211349,0 16.764881,-4.189992,0 16.822039,-4.19049,0 16.895617,-4.12838,0 16.970213,-4.113685,0 17.081379,-4.040261000000001,0 17.129436,-4.035961,0 17.205378,-4.004601,0 17.234753,-3.957109,0 17.235096,-3.905401,0 17.291,-3.842396,0 17.343557,-3.637522,0 17.364048,-3.616512,0 17.420536,-3.615869,0 17.432983,-3.625327,0 17.492014,-3.614789,0 </coordinates>
					</LinearRing>
				</outerBoundaryIs>
			</Polygon>
		</Placemark>
		<Placemark>
			<name>Kikwit-Nord</name>
			<styleUrl>#grad7110</styleUrl>
			<Polygon>
				<outerBoundaryIs>
					<LinearRing>
						<coordinates>
19.298014,-4.828892,0 19.295227,-4.889779,0 19.223633,-5.106224,0 19.214561,-5.189144,0 19.230001,-5.211449,0 19.202204,-5.250487,0 19.120981,-5.274499,0 19.068525,-5.27931,0 19.038729,-5.261476,0 19.069159,-5.13882,0 19.053661,-5.111521,0 19.055897,-5.049799,0 19.018421,-4.981685000000001,0 18.912258,-4.866071,0 18.913364,-4.819505,0 18.992338,-4.82574,0 19.037979,-4.810774,0 19.11212,-4.807184,0 19.15426400000001,-4.825539,0 19.298014,-4.828892,0 </coordinates>
					</LinearRing>
				</outerBoundaryIs>
			</Polygon>
		</Placemark>
		<Placemark>
			<name>Bandundu</name>
			<styleUrl>#grad4110</styleUrl>
			<Polygon>
				<outerBoundaryIs>
					<LinearRing>
						<coordinates>
17.320591,-3.039105,0 17.455111,-3.041336,0 17.464613,-3.026598,0 17.592957,-3.019286,0 17.662291,-3.038489,0 17.706837,-3.060886,0 17.792292,-3.128977,0 17.84199,-3.155197,0 17.871214,-3.26632,0 17.852072,-3.334487,0 17.824602,-3.350979000000001,0 17.771957,-3.448,0 17.701303,-3.513910999999999,0 17.628647,-3.547714,0 17.558098,-3.54927,0 17.492014,-3.614789,0 17.432983,-3.625327,0 17.420536,-3.615869,0 17.364048,-3.616512,0 17.343557,-3.637522,0 17.291,-3.842396,0 17.235096,-3.905401,0 17.047026,-3.858244,0 17.011675,-3.775673,0 17.020023,-3.657502,0 17.051126,-3.625964,0 17.092579,-3.536995999999999,0 17.17576,-3.430629,0 17.198824,-3.362791,0 17.204016,-3.32055,0 17.162569,-3.192464,0 17.169189,-3.110525,0 17.192516,-3.080579,0 17.30801,-3.056889,0 17.320591,-3.039105,0 </coordinates>
					</LinearRing>
				</outerBoundaryIs>
			</Polygon>
		</Placemark>
		<Placemark>
			<name>Kikwit-Sud</name>
			<styleUrl>#grad5110</styleUrl>
			<Polygon>
				<outerBoundaryIs>
					<LinearRing>
						<coordinates>
18.810974,-4.890421,0 18.85806300000001,-4.792443,0 18.869707,-4.787901,0 18.913364,-4.819505,0 18.912258,-4.866071,0 19.018421,-4.981685000000001,0 19.055897,-5.049799,0 19.053661,-5.111521,0 19.069159,-5.13882,0 19.038729,-5.261476,0 18.998604,-5.276712,0 18.935946,-5.368123000000001,0 18.884102,-5.411396,0 18.769672,-5.406727,0 18.688103,-5.386748,0 18.65711,-5.346858,0 18.636873,-5.272138,0 18.700634,-5.14105,0 18.751528,-5.088039,0 18.756191,-5.049845,0 18.79215,-4.994613,0 18.810974,-4.890421,0 </coordinates>
					</LinearRing>
				</outerBoundaryIs>
			</Polygon>
		</Placemark>
		<Placemark>
			<name>Ipamu</name>
			<styleUrl>#grad4110</styleUrl>
			<Polygon>
				<outerBoundaryIs>
					<LinearRing>
						<coordinates>
19.674036,-3.755770000000001,0 19.74342,-3.775447,0 19.837021,-3.840485000000001,0 19.897572,-3.822274,0 20.088106,-3.943766,0 20.230835,-4.097845,0 20.247126,-4.098471,0 20.288088,-4.144883,0 20.263254,-4.234828,0 20.272718,-4.350478,0 20.261366,-4.400291,0 20.195997,-4.391406,0 20.146914,-4.401338,0 20.140284,-4.462806000000001,0 20.081352,-4.526595,0 19.957727,-4.51743,0 19.895044,-4.537136,0 19.867058,-4.534882,0 19.852699,-4.517481,0 19.861956,-4.420228,0 19.852015,-4.328621,0 19.837957,-4.311009,0 19.842306,-4.292055000000001,0 19.830931,-4.277963,0 19.82423,-4.213557,0 19.811693,-4.181701,0 19.746967,-4.105974,0 19.720686,-4.037304,0 19.683828,-3.912602,0 19.674135,-3.858165000000001,0 19.635153,-3.799300000000001,0 19.674036,-3.755770000000001,0 </coordinates>
					</LinearRing>
				</outerBoundaryIs>
			</Polygon>
		</Placemark>
		<Placemark>
			<name>Inongo</name>
			<styleUrl>#grad330</styleUrl>
			<Polygon>
				<outerBoundaryIs>
					<LinearRing>
						<coordinates>
18.041048,-1.770397,0 18.073818,-1.749748,0 18.105846,-1.749408,0 18.185421,-1.768831,0 18.335493,-1.78247,0 18.426434,-1.843167,0 18.478102,-1.918611,0 18.628454,-1.964459,0 18.66011,-1.99918,0 18.713276,-2.119503,0 18.778198,-2.170663,0 18.852535,-2.214241,0 18.898672,-2.257067,0 18.938732,-2.322645,0 18.975307,-2.383316,0 19.021109,-2.431740000000001,0 19.076509,-2.437905,0 19.058064,-2.520271,0 19.10947000000001,-2.645548,0 19.107239,-2.682456000000001,0 19.094061,-2.691327,0 19.024122,-2.66927,0 18.817875,-2.675637,0 18.762774,-2.654611000000001,0 18.733971,-2.660783,0 18.71237,-2.645336,0 18.665213,-2.642245,0 18.58502,-2.565364000000001,0 18.513428,-2.519449,0 18.414541,-2.515935,0 18.197903,-2.593408,0 18.122795,-2.590631,0 18.030787,-2.499762,0 17.961239,-2.463037,0 17.893482,-2.408368,0 17.832367,-2.395612,0 17.785625,-2.387513,0 17.659451,-2.307137,0 17.602278,-2.291338,0 17.506645,-2.294193,0 17.462425,-2.274075,0 17.37846,-2.272157,0 17.279875,-2.233645,0 17.14221,-2.235224,0 17.118483,-2.249341,0 17.005394,-2.236713,0 16.992826,-2.157905,0 16.971899,-2.094882,0 16.9489,-2.039597,0 16.985649,-1.939922,0 17.061333,-1.859901,0 17.12487,-1.853701,0 17.148878,-1.83146,0 17.172007,-1.82733,0 17.210463,-1.778458,0 17.227831,-1.784319,0 17.263718,-1.749821,0 17.315849,-1.734098,0 17.318075,-1.760085,0 17.355616,-1.803468,0 17.581398,-1.832199,0 17.731367,-1.832425,0 17.758587,-1.842661,0 17.990206,-1.8432,0 18.047646,-1.806638,0 18.041048,-1.770397,0 </coordinates>
					</LinearRing>
				</outerBoundaryIs>
			</Polygon>
		</Placemark>
		<Placemark>
			<name>Idiofa</name>
			<styleUrl>#grad4110</styleUrl>
			<Polygon>
				<outerBoundaryIs>
					<LinearRing>
						<coordinates>
19.837957,-4.311009,0 19.852015,-4.328621,0 19.861956,-4.420228,0 19.852699,-4.517481,0 19.867058,-4.534882,0 19.895044,-4.537136,0 19.957727,-4.51743,0 19.974623,-4.572738,0 19.974512,-4.658883,0 19.943884,-4.833236,0 19.827974,-4.995713,0 19.81555,-5.163449000000001,0 19.831133,-5.202425,0 19.721052,-5.22781,0 19.667557,-5.271078,0 19.566589,-5.266988,0 19.469364,-5.290395,0 19.453699,-5.272838000000001,0 19.458097,-5.184533,0 19.427765,-5.128343,0 19.38352,-5.11969,0 19.302292,-5.189426,0 19.230001,-5.211449,0 19.214561,-5.189144,0 19.223633,-5.106224,0 19.295227,-4.889779,0 19.298014,-4.828892,0 19.306553,-4.7789,0 19.302311,-4.611592,0 19.372095,-4.504431,0 19.461452,-4.490037,0 19.555477,-4.495248,0 19.593927,-4.470807,0 19.711208,-4.441252,0 19.837957,-4.311009,0 </coordinates>
					</LinearRing>
				</outerBoundaryIs>
			</Polygon>
		</Placemark>
		<Placemark>
			<name>Gungu</name>
			<styleUrl>#grad330</styleUrl>
			<Polygon>
				<outerBoundaryIs>
					<LinearRing>
						<coordinates>
19.230001,-5.211449,0 19.302292,-5.189426,0 19.38352,-5.11969,0 19.427765,-5.128343,0 19.458097,-5.184533,0 19.453699,-5.272838000000001,0 19.469364,-5.290395,0 19.465275,-5.462847,0 19.517059,-5.516388000000001,0 19.542381,-5.568473,0 19.581594,-5.804787,0 19.720036,-5.827945000000001,0 19.886002,-5.797787000000001,0 19.915722,-5.777454,0 20.039585,-5.767957000000001,0 20.093412,-5.802940000000001,0 20.229904,-5.793898,0 20.04546,-6.016011,0 19.925697,-6.230120000000001,0 19.90589,-6.21202,0 19.849375,-6.209342,0 19.837839,-6.220651000000002,0 19.72225,-6.219843000000002,0 19.688663,-6.205866,0 19.643894,-6.142978000000002,0 19.618063,-6.147347,0 19.554293,-6.203757,0 19.519173,-6.281404,0 19.43149,-6.331458,0 19.405399,-6.363946000000001,0 19.369787,-6.464519,0 19.279055,-6.574743,0 19.199665,-6.742623000000001,0 19.144163,-6.779454,0 19.022396,-6.781843,0 19.003317,-6.797322,0 18.936501,-6.793634,0 18.890053,-6.742770000000001,0 18.907211,-6.710792000000001,0 18.958218,-6.307948,0 18.899256,-6.231078000000001,0 18.83757,-6.123317,0 18.824007,-6.095815,0 18.76409,-6.0755,0 18.748129,-6.058015,0 18.728924,-5.990565,0 18.70875,-5.972849,0 18.634172,-5.944196000000001,0 18.581491,-5.886895000000001,0 18.557322,-5.819485,0 18.54064,-5.784835000000001,0 18.611423,-5.668505000000001,0 18.655352,-5.620082000000001,0 18.822493,-5.504655,0 18.880611,-5.433079,0 18.884102,-5.411396,0 18.935946,-5.368123000000001,0 18.998604,-5.276712,0 19.038729,-5.261476,0 19.068525,-5.27931,0 19.120981,-5.274499,0 19.202204,-5.250487,0 19.230001,-5.211449,0 </coordinates>
					</LinearRing>
				</outerBoundaryIs>
			</Polygon>
		</Placemark>
		<Placemark>
			<name>Popokabaka</name>
			<styleUrl>#grad330</styleUrl>
			<Polygon>
				<outerBoundaryIs>
					<LinearRing>
						<coordinates>
16.218788,-4.984173,0 16.226927,-4.993251,0 16.311333,-4.984226,0 16.350708,-4.965387,0 16.402485,-4.928075,0 16.442814,-4.846386,0 16.49474,-4.855005,0 16.52079,-4.885712,0 16.535316,-5.081437,0 16.526211,-5.150303,0 16.541348,-5.248789,0 16.563257,-5.270783,0 16.609373,-5.273272,0 16.627365,-5.253432,0 16.67977,-5.256503,0 16.732607,-5.28069,0 16.881868,-5.286073,0 16.899353,-5.302328,0 16.912489,-5.353284,0 16.921011,-5.533012,0 16.944798,-5.580131,0 16.989914,-5.629076,0 17.024368,-5.692782,0 17.025398,-5.717474000000001,0 17.074333,-5.783173000000001,0 17.084452,-5.821565,0 17.145205,-5.908279000000001,0 17.126596,-5.966476,0 17.059355,-5.987015,0 16.986452,-5.982184000000001,0 16.923571,-5.938893000000001,0 16.834404,-6.008303000000001,0 16.763271,-6.029131000000001,0 16.728472,-6.065622,0 16.6318398626696,-6.0652891227482,0 16.627989,-6.061244000000001,0 16.622011,-6.060809,0 16.617655,-6.063127,0 16.610085,-6.065917,0 16.602499,-6.065489000000001,0 16.600189,-6.062739000000001,0 16.599022,-6.058835,0 16.600151,-6.054461,0 16.606316,-6.045467,0 16.607674,-6.040632,0 16.605347,-6.034203,0 16.606012,-6.029141000000001,0 16.606203,-6.020402000000001,0 16.599712,-6.007781000000001,0 16.598307,-6.001807,0 16.599663,-5.996512000000001,0 16.603098,-5.993969,0 16.606291,-5.988667,0 16.606045,-5.984758,0 16.603273,-5.98178,0 16.596146,-5.980889,0 16.591539,-5.978379,0 16.589224,-5.974479,0 16.589188,-5.966660000000001,0 16.591908,-5.957910000000001,0 16.59531,-5.952070000000002,0 16.596319,-5.951087,0 16.597198,-5.949936,0 16.598541,-5.94823,0 16.599537,-5.94551,0 16.600594,-5.942236000000002,0 16.597965,-5.927996,0 16.599735,-5.918555,0 16.594427,-5.915371,0 16.590719,-5.910797000000001,0 16.569328,-5.907263,0 16.562878,-5.904777,0 16.546484,-5.893159,0 16.531069,-5.890273,0 16.525597,-5.88787,0 16.520237,-5.885517000000001,0 16.511688,-5.878445,0 16.504333,-5.878035,0 16.495173,-5.882005,0 16.478176,-5.882809000000001,0 16.462626,-5.893033,0 16.454607,-5.896305,0 16.44335,-5.896149999999999,0 16.414604,-5.892201,0 16.407591,-5.889542,0 16.404469,-5.888358,0 16.396385,-5.882432,0 16.391275,-5.874186,0 16.384336,-5.867562,0 16.36594,-5.864693000000001,0 16.290873,-5.866215000000001,0 16.2711954180388,-5.86661228470497,0 16.271389,-5.8525,0 16.277176,-5.619648,0 16.264301,-5.593598,0 16.263866,-5.544972000000001,0 16.256746,-5.330927,0 16.218117,-5.146555,0 16.208748,-5.014473,0 16.218788,-4.984173,0 </coordinates>
					</LinearRing>
				</outerBoundaryIs>
			</Polygon>
		</Placemark>
		<Placemark>
			<name>Kingandu</name>
			<styleUrl>#grad4110</styleUrl>
			<Polygon>
				<outerBoundaryIs>
					<LinearRing>
						<coordinates>
18.636873,-5.272138,0 18.65711,-5.346858,0 18.688103,-5.386748,0 18.769672,-5.406727,0 18.884102,-5.411396,0 18.880611,-5.433079,0 18.822493,-5.504655,0 18.655352,-5.620082000000001,0 18.611423,-5.668505000000001,0 18.54064,-5.784835000000001,0 18.460421,-5.758773000000001,0 18.215382,-5.796326,0 18.110365,-5.683748,0 18.124599,-5.418182,0 18.144932,-5.340894,0 18.280531,-5.340125,0 18.353144,-5.321853,0 18.519983,-5.308222000000001,0 18.552488,-5.285659000000001,0 18.636873,-5.272138,0 </coordinates>
					</LinearRing>
				</outerBoundaryIs>
			</Polygon>
		</Placemark>
		<Placemark>
			<name>Feshi</name>
			<styleUrl>#grad330</styleUrl>
			<Polygon>
				<outerBoundaryIs>
					<LinearRing>
						<coordinates>
18.110365,-5.683748,0 18.215382,-5.796326,0 18.460421,-5.758773000000001,0 18.54064,-5.784835000000001,0 18.557322,-5.819485,0 18.581491,-5.886895000000001,0 18.634172,-5.944196000000001,0 18.70875,-5.972849,0 18.728924,-5.990565,0 18.748129,-6.058015,0 18.76409,-6.0755,0 18.824007,-6.095815,0 18.83757,-6.123317,0 18.899256,-6.231078000000001,0 18.958218,-6.307948,0 18.907211,-6.710792000000001,0 18.890053,-6.742770000000001,0 18.819231,-6.812506,0 18.757051,-6.807211,0 18.728161,-6.741806,0 18.698891,-6.749378,0 18.591959,-6.806164,0 18.452379,-6.808451,0 18.358131,-6.874342,0 18.268091,-6.922322000000001,0 18.198227,-6.852257,0 18.200089,-6.815459000000001,0 18.26736500000001,-6.761155,0 18.245996,-6.729517,0 18.206308,-6.706618,0 18.140306,-6.401287000000001,0 18.086948,-6.353642,0 18.028984,-6.264203,0 18.005697,-6.099561,0 17.975519,-6.043953,0 17.895908,-5.96477,0 17.879772,-5.926497000000001,0 17.879314,-5.887073,0 17.839476,-5.837308000000002,0 17.804077,-5.737204,0 17.776613,-5.699727,0 17.813904,-5.669326,0 17.965172,-5.673607,0 18.005352,-5.661581,0 18.110365,-5.683748,0 </coordinates>
					</LinearRing>
				</outerBoundaryIs>
			</Polygon>
		</Placemark>
		<Placemark>
			<name>Panzi</name>
			<styleUrl>#grad330</styleUrl>
			<Polygon>
				<outerBoundaryIs>
					<LinearRing>
						<coordinates>
17.357304,-6.579063000000001,0 17.396301,-6.562999,0 17.423321,-6.544824,0 17.498514,-6.543389,0 17.691322,-6.580024,0 17.697342,-6.573759000000001,0 17.82876,-6.568828,0 17.992863,-6.58032,0 18.039074,-6.619591,0 17.992573,-6.676366000000001,0 18.054182,-6.710104,0 18.069408,-6.768944000000001,0 18.200089,-6.815459000000001,0 18.198227,-6.852257,0 18.125267,-6.982511,0 17.985773,-7.157823,0 17.922712,-7.225778,0 17.921848,-7.237851,0 17.918192,-7.412067,0 17.868349,-7.519424000000002,0 17.842659,-7.609663,0 17.779737,-7.686674000000001,0 17.775911,-7.728110000000001,0 17.732735,-7.739724,0 17.728844,-7.752908000000002,0 17.726402,-8.063700000000001,0 17.7283746940906,-8.0964677629369,0 17.7283250727919,-8.096489312092412,0 17.721125,-8.096855000000002,0 17.685249,-8.101495999999999,0 17.66123,-8.110944,0 17.64448,-8.11496,0 17.643805,-8.115353000000001,0 17.630579,-8.123051,0 17.611319,-8.128493000000001,0 17.582966,-8.129065000000001,0 17.560333,-8.127451000000001,0 17.543024,-8.115392999999999,0 17.529377,-8.101883000000001,0 17.528265,-8.092488,0 17.523352,-8.08891,0 17.505476,-8.082833000000001,0 17.503485,-8.075521999999999,0 17.504734,-8.068838,0 17.513971,-8.058089000000003,0 17.517199,-8.046541,0 17.524315,-8.045021,0 17.531076,-8.048792000000001,0 17.532593,-8.043939,0 17.528042,-8.035531000000001,0 17.513283,-8.019458,0 17.50754,-8.013201000000001,0 17.495604,-8.004251,0 17.485641,-8.001690999999999,0 17.483765,-8,0 17.492043,-7.998476000000002,0 17.48925,-7.993440000000001,0 17.488493,-7.981279,0 17.4909,-7.958542,0 17.489952,-7.953957000000001,0 17.487864,-7.950984,0 17.484406,-7.950542000000001,0 17.478439,-7.954705,0 17.472488,-7.961622,0 17.46833,-7.959578,0 17.467621,-7.955908,0 17.471266,-7.948774,0 17.470558,-7.945794,0 17.471704,-7.94487,0 17.461805,-7.945839,0 17.458109,-7.944021000000001,0 17.451841,-7.935102000000001,0 17.445601,-7.931231000000001,0 17.442356,-7.927346,0 17.441406,-7.9223,0 17.44388,-7.911499,0 17.447285,-7.902529000000001,0 17.454145,-7.893311000000001,0 17.455498,-7.888254,0 17.455011,-7.883436,0 17.453146,-7.879313000000001,0 17.44828,-7.874058,0 17.445509,-7.872695,0 17.43331,-7.874364000000001,0 17.428926,-7.872780000000001,0 17.424763,-7.869587,0 17.422203,-7.865009000000001,0 17.424009,-7.858113,0 17.431309,-7.845449,0 17.431524,-7.842464000000001,0 17.427582,-7.837663,0 17.42021,-7.837241000000001,0 17.41308,-7.839114000000002,0 17.408951,-7.842350000000001,0 17.405272,-7.843057,0 17.40296,-7.841691,0 17.401562,-7.838714,0 17.402693,-7.835035,0 17.409119,-7.83087,0 17.411631,-7.826725000000001,0 17.410917,-7.822596,0 17.407677,-7.819628,0 17.403528,-7.819190000000001,0 17.396639,-7.822669000000002,0 17.391806,-7.823382,0 17.386724,-7.820882,0 17.385557,-7.817904,0 17.385534,-7.813542,0 17.389183,-7.806865000000001,0 17.390987,-7.799969000000001,0 17.388412,-7.792406,0 17.384939,-7.788979,0 17.378706,-7.786026000000001,0 17.369711,-7.783776000000001,0 17.360956,-7.782902,0 17.351274,-7.781343,0 17.344118,-7.778165,0 17.333464,-7.766968,0 17.332304,-7.765367000000002,0 17.329527,-7.762626000000002,0 17.324913,-7.761041,0 17.321444,-7.758533000000001,0 17.319809,-7.754179,0 17.320244,-7.749355000000002,0 17.326887,-7.742893,0 17.328709,-7.739211,0 17.328672,-7.732323000000001,0 17.332071,-7.721974000000002,0 17.331123,-7.716927,0 17.326973,-7.71603,0 17.325832,-7.717872,0 17.323299,-7.718114,0 17.319836,-7.716295,0 17.318205,-7.712629,0 17.319551,-7.706193000000001,0 17.317451,-7.700922000000001,0 17.314453,-7.700019,0 17.306412,-7.703274,0 17.300159,-7.697105,0 17.296009,-7.695978,0 17.292313,-7.6937,0 17.290909,-7.689574000000001,0 17.292501,-7.685892,0 17.299839,-7.679886,0 17.299807,-7.674146,0 17.299797,-7.672309000000002,0 17.298794,-7.656700000000001,0 17.300354,-7.647048000000001,0 17.306286,-7.636915,0 17.301176,-7.628673,0 17.296082,-7.623188,0 17.290092,-7.622528,0 17.288242,-7.62116,0 17.28639,-7.619102,0 17.279936,-7.617756,0 17.276464,-7.614558000000001,0 17.273914,-7.611356000000002,0 17.266306,-7.609097,0 17.258902,-7.602474,0 17.255213,-7.601344000000001,0 17.249928,-7.603437,0 17.245058,-7.596801000000001,0 17.237455,-7.59592,0 17.235136,-7.592716000000001,0 17.23349,-7.586064,0 17.22702,-7.581963000000001,0 17.220554,-7.578090000000001,0 17.217537,-7.573742000000002,0 17.215397,-7.560662,0 17.20936,-7.551046,0 17.206097,-7.543024,0 17.199858,-7.538921000000001,0 17.197985,-7.532959,0 17.202761,-7.521683,0 17.205244,-7.512255000000002,0 17.204063,-7.506519000000001,0 17.199883,-7.499420000000001,0 17.193869,-7.493937,0 17.186941,-7.489836000000001,0 17.17473,-7.487828,0 17.166651,-7.483733,0 17.156246,-7.475055,0 17.154148,-7.470013000000001,0 17.153658,-7.464044000000002,0 17.159821,-7.454138,0 17.165558,-7.450665000000001,0 17.170614,-7.449033,0 17.185116,-7.448734,0 17.188087,-7.444585000000002,0 17.188513,-7.437693,0 17.185261,-7.432196,0 17.179016,-7.426714,0 17.171183,-7.425374,0 17.160824,-7.425194000000001,0 17.1536561316227,-7.419781155643812,0 17.1536636048692,-7.41976141769976,0 17.168142,-7.410862,0 17.171158,-7.372651000000001,0 17.199291,-7.336741,0 17.270046,-7.311747,0 17.356043,-7.241626000000001,0 17.430504,-7.214536,0 17.498676,-7.208591,0 17.526985,-7.176786,0 17.509888,-7.140657000000001,0 17.456116,-7.110499000000001,0 17.436907,-7.055469,0 17.439749,-6.988429,0 17.425966,-6.955859000000001,0 17.359915,-6.804488000000001,0 17.354652,-6.698864000000001,0 17.346695,-6.614575,0 17.357304,-6.579063000000001,0 </coordinates>
					</LinearRing>
				</outerBoundaryIs>
			</Polygon>
		</Placemark>
		<Placemark>
			<name>Oshwe</name>
			<styleUrl>#grad221</styleUrl>
			<Polygon>
				<outerBoundaryIs>
					<LinearRing>
						<coordinates>
20.859512,-2.969288,0 20.852976,-3.018801,0 20.770601,-3.161023,0 20.73333,-3.289218,0 20.770861,-3.659291000000001,0 20.735626,-3.704944,0 20.629948,-3.723919,0 20.565355,-3.731742,0 20.465929,-3.741883,0 20.40687,-3.764069,0 20.319986,-3.839825,0 20.299093,-3.864524,0 20.294479,-3.894673,0 20.267048,-3.919066,0 20.247126,-4.098471,0 20.230835,-4.097845,0 20.088106,-3.943766,0 19.897572,-3.822274,0 19.837021,-3.840485000000001,0 19.74342,-3.775447,0 19.674036,-3.755770000000001,0 19.599087,-3.672936,0 19.553154,-3.600121,0 19.472378,-3.509765,0 19.414183,-3.422283,0 19.358732,-3.317062,0 19.348568,-3.201967,0 19.448805,-2.999043,0 19.373049,-2.900961,0 19.147566,-2.717468000000001,0 19.165071,-2.704962,0 19.309067,-2.704145000000001,0 19.574451,-2.723073,0 19.606749,-2.73716,0 19.834929,-2.961561,0 19.866758,-2.983573,0 19.941193,-2.986699000000001,0 20.03368,-2.969828999999999,0 20.08235,-2.977745,0 20.114586,-2.964235,0 20.2281,-2.977748000000001,0 20.367298,-2.959498,0 20.488403,-2.963422,0 20.541477,-2.950807,0 20.815334,-2.95717,0 20.859512,-2.969288,0 </coordinates>
					</LinearRing>
				</outerBoundaryIs>
			</Polygon>
		</Placemark>
		<Placemark>
			<name>Kitenda</name>
			<styleUrl>#grad4110</styleUrl>
			<Polygon>
				<outerBoundaryIs>
					<LinearRing>
						<coordinates>
17.346695,-6.614575,0 17.354652,-6.698864000000001,0 17.359915,-6.804488000000001,0 17.425966,-6.955859000000001,0 17.439749,-6.988429,0 17.436907,-7.055469,0 17.456116,-7.110499000000001,0 17.509888,-7.140657000000001,0 17.526985,-7.176786,0 17.498676,-7.208591,0 17.430504,-7.214536,0 17.356043,-7.241626000000001,0 17.270046,-7.311747,0 17.199291,-7.336741,0 17.171158,-7.372651000000001,0 17.168142,-7.410862,0 17.1536636048692,-7.41976141769976,0 17.153643742243,-7.41977179975435,0 17.152966,-7.41926,0 17.148304,-7.407798,0 17.145069,-7.405516000000001,0 17.140928,-7.406225,0 17.138872,-7.409221,0 17.137321,-7.420942,0 17.132969,-7.424868,0 17.127911,-7.42627,0 17.113634,-7.425419,0 17.110168,-7.422679000000001,0 17.108393,-7.417594,0 17.114592,-7.391886,0 17.111708,-7.376518000000002,0 17.11668,-7.364537,0 17.116396,-7.357648000000002,0 17.113182,-7.352217,0 17.109631,-7.346213000000001,0 17.103626,-7.343502,0 17.095339,-7.343103,0 17.0919,-7.344967,0 17.076464,-7.342784,0 17.064837,-7.327479000000001,0 17.060221,-7.325675,0 17.051929,-7.325048000000001,0 17.045227,-7.321192,0 17.040571,-7.314335000000002,0 17.036787,-7.301269,0 17.030548,-7.297869000000001,0 17.015001,-7.298704,0 17.0131,-7.298866,0 17.00551,-7.30005,0 17.004122,-7.298448,0 17.002022,-7.292945,0 17.004902,-7.270190000000001,0 17.003946,-7.263302,0 16.994888,-7.246804000000001,0 16.988596,-7.230752,0 16.980268,-7.22206,0 16.968266,-7.214764,0 16.959999,-7.210590000000002,0 16.958344,-7.209755,0 16.955801,-7.207469,0 16.953711,-7.203343,0 16.953218,-7.196913,0 16.954788,-7.188635,0 16.958447,-7.183565000000001,0 16.968533,-7.175707,0 16.970346,-7.170185,0 16.968933,-7.163529,0 16.962688,-7.157354000000001,0 16.953691,-7.152571000000002,0 16.950428,-7.144315,0 16.949461,-7.134670000000002,0 16.9508,-7.126163,0 16.94824,-7.120201,0 16.940382,-7.113114000000001,0 16.936634,-7.099805,0 16.933601,-7.091318,0 16.928045,-7.084220000000001,0 16.928226,-7.07411,0 16.92889,-7.068592,0 16.93186,-7.064443000000001,0 16.938974,-7.060735,0 16.94335,-7.061404000000001,0 16.947773,-7.071953000000001,0 16.94894,-7.075165,0 16.952635,-7.077905000000001,0 16.960007,-7.07971,0 16.963682,-7.078544000000001,0 16.968035,-7.074389000000001,0 16.970539,-7.069092,0 16.970037,-7.060594000000001,0 16.969307,-7.052555,0 16.970875,-7.044046,0 16.98093,-7.030214,0 16.982738,-7.023312000000002,0 16.980158,-7.013443,0 16.973881,-7.000145,0 16.97316,-6.994174,0 16.972891,-6.986133000000001,0 16.96965,-6.982241000000001,0 16.963667,-6.981579000000001,0 16.954002,-6.981623,0 16.950087,-6.980722,0 16.947548,-6.978895000000001,0 16.938742,-6.966067000000002,0 16.9383340085356,-6.96402333366482,0 16.9383415869561,-6.96400698365084,0 16.95494800000001,-6.9766,0 17.073507,-6.864725000000001,0 17.0823,-6.868767,0 17.23443,-6.729064,0 17.284046,-6.671591,0 17.317337,-6.622893,0 17.346695,-6.614575,0 </coordinates>
					</LinearRing>
				</outerBoundaryIs>
			</Polygon>
		</Placemark>
		<Placemark>
			<name>Koshibanda</name>
			<styleUrl>#grad4110</styleUrl>
			<Polygon>
				<outerBoundaryIs>
					<LinearRing>
						<coordinates>
20.261366,-4.400291,0 20.287346,-4.556746,0 20.296452,-4.846541,0 20.317017,-5.074392000000001,0 20.301975,-5.103458,0 20.245426,-5.109579,0 20.216019,-5.151686,0 20.17568,-5.175826000000001,0 20.022713,-5.16068,0 19.871395,-5.210069,0 19.831133,-5.202425,0 19.81555,-5.163449000000001,0 19.827974,-4.995713,0 19.943884,-4.833236,0 19.974512,-4.658883,0 19.974623,-4.572738,0 19.957727,-4.51743,0 20.081352,-4.526595,0 20.140284,-4.462806000000001,0 20.146914,-4.401338,0 20.195997,-4.391406,0 20.261366,-4.400291,0 </coordinates>
					</LinearRing>
				</outerBoundaryIs>
			</Polygon>
		</Placemark>
		<Placemark>
			<name>Djuma</name>
			<styleUrl>#grad5110</styleUrl>
			<Polygon>
				<outerBoundaryIs>
					<LinearRing>
						<coordinates>
18.743933,-3.567914,0 18.797541,-3.576312,0 18.920969,-3.572185,0 18.998552,-3.587677,0 19.035469,-3.610401,0 18.905495,-3.760364,0 18.896275,-3.810856,0 18.91143,-3.9595,0 18.882954,-4.015056,0 18.876026,-4.034859,0 18.813042,-4.043926,0 18.698189,-4.105928,0 18.485567,-4.169118,0 18.418333,-4.212076,0 18.329676,-4.241355,0 18.305164,-4.279196,0 18.275349,-4.286374,0 18.21516400000001,-4.154121,0 18.214306,-4.148943,0 18.27212,-4.133673,0 18.380529,-4.033381,0 18.403637,-4.026182,0 18.429655,-3.998454000000001,0 18.483753,-3.980396,0 18.571987,-3.90241,0 18.630081,-3.820319000000001,0 18.720589,-3.745822,0 18.743933,-3.567914,0 </coordinates>
					</LinearRing>
				</outerBoundaryIs>
			</Polygon>
		</Placemark>
		<Placemark>
			<name>Nioki</name>
			<styleUrl>#grad4110</styleUrl>
			<Polygon>
				<outerBoundaryIs>
					<LinearRing>
						<coordinates>
17.005394,-2.236713,0 17.118483,-2.249341,0 17.14221,-2.235224,0 17.279875,-2.233645,0 17.37846,-2.272157,0 17.462425,-2.274075,0 17.506645,-2.294193,0 17.602278,-2.291338,0 17.659451,-2.307137,0 17.785625,-2.387513,0 17.832367,-2.395612,0 17.806423,-2.434628,0 17.816771,-2.534542,0 17.795185,-2.645548,0 17.757402,-2.737028,0 17.793112,-2.888518,0 17.772665,-2.993513,0 17.865879,-3.128763999999999,0 17.84199,-3.155197,0 17.792292,-3.128977,0 17.706837,-3.060886,0 17.662291,-3.038489,0 17.592957,-3.019286,0 17.464613,-3.026598,0 17.455111,-3.041336,0 17.320591,-3.039105,0 17.272751,-3.002168,0 17.264986,-2.982999,0 17.229197,-2.957764000000001,0 17.202927,-2.913425000000001,0 17.122858,-2.818838,0 17.123222,-2.801043,0 17.09833,-2.782462,0 17.095701,-2.747943,0 17.045595,-2.65257,0 16.993465,-2.434728,0 16.97324800000001,-2.404259,0 16.988728,-2.277879,0 17.005394,-2.236713,0 </coordinates>
					</LinearRing>
				</outerBoundaryIs>
			</Polygon>
		</Placemark>
		<Placemark>
			<name>Kwamouth</name>
			<styleUrl>#grad330</styleUrl>
			<Polygon>
				<outerBoundaryIs>
					<LinearRing>
						<coordinates>
16.190451,-2.842635,0 16.254183,-2.838826000000001,0 16.380957,-2.867084999999999,0 16.406616,-2.886503,0 16.485582,-2.912377,0 16.51236000000001,-2.939149,0 16.492273,-3.074242,0 16.499054,-3.168348,0 16.511461,-3.179729,0 16.814692,-3.166275,0 17.162569,-3.192464,0 17.204016,-3.32055,0 17.198824,-3.362791,0 17.17576,-3.430629,0 17.092579,-3.536995999999999,0 17.051126,-3.625964,0 17.020023,-3.657502,0 17.011675,-3.775673,0 17.047026,-3.858244,0 17.235096,-3.905401,0 17.234753,-3.957109,0 17.205378,-4.004601,0 17.129436,-4.035961,0 17.081379,-4.040261000000001,0 16.970213,-4.113685,0 16.895617,-4.12838,0 16.822039,-4.19049,0 16.764881,-4.189992,0 16.691856,-4.211349,0 16.589045,-4.123937,0 16.251617,-3.960659999999999,0 16.138338,-3.886581,0 15.9726841519177,-3.78634870723793,0 15.981728,-3.767895000000001,0 16.001017,-3.738552,0 16.01103,-3.713559000000001,0 16.023569,-3.682265,0 16.037174,-3.660321,0 16.046844,-3.632187000000001,0 16.052622,-3.620276,0 16.058149,-3.608875,0 16.065559,-3.600432,0 16.086576,-3.576482,0 16.110155,-3.538366,0 16.11289,-3.536278,0 16.125278,-3.504215,0 16.128277,-3.492715,0 16.132429,-3.476786999999999,0 16.144884,-3.454848,0 16.164885,-3.43102,0 16.187096,-3.395443000000001,0 16.19195,-3.384868,0 16.204256,-3.358056,0 16.211231,-3.339603,0 16.222395,-3.296272,0 16.219376,-3.290077999999999,0 16.197908,-3.276278000000001,0 16.189283,-3.267336,0 16.184074,-3.250495,0 16.186407,-3.222408000000001,0 16.192663,-3.198897,0 16.190926,-3.17866,0 16.185051,-3.155818,0 16.180349,-3.137539,0 16.178284,-3.102118,0 16.182419,-3.069648,0 16.191641,-3.031336,0 16.195341,-3.015955,0 16.194548,-2.999854,0 16.190506,-2.977331,0 16.18236,-2.957134,0 16.17919,-2.927704,0 16.179583,-2.907426,0 16.180214,-2.875008,0 16.185102,-2.85266,0 16.1883682617692,-2.842747125739701,0 16.190451,-2.842635,0 </coordinates>
					</LinearRing>
				</outerBoundaryIs>
			</Polygon>
		</Placemark>
		<Placemark>
			<name>Mwela Lembwa</name>
			<styleUrl>#grad221</styleUrl>
			<Polygon>
				<outerBoundaryIs>
					<LinearRing>
						<coordinates>
17.776613,-5.699727,0 17.804077,-5.737204,0 17.839476,-5.837308000000002,0 17.879314,-5.887073,0 17.879772,-5.926497000000001,0 17.895908,-5.96477,0 17.975519,-6.043953,0 18.005697,-6.099561,0 18.028984,-6.264203,0 18.086948,-6.353642,0 18.140306,-6.401287000000001,0 18.206308,-6.706618,0 18.245996,-6.729517,0 18.26736500000001,-6.761155,0 18.200089,-6.815459000000001,0 18.069408,-6.768944000000001,0 18.054182,-6.710104,0 17.992573,-6.676366000000001,0 18.039074,-6.619591,0 17.992863,-6.58032,0 17.82876,-6.568828,0 17.697342,-6.573759000000001,0 17.691322,-6.580024,0 17.498514,-6.543389,0 17.423321,-6.544824,0 17.396301,-6.562999,0 17.357304,-6.579063000000001,0 17.340286,-6.552151,0 17.347677,-6.52931,0 17.346573,-6.462932000000001,0 17.301258,-6.409596000000001,0 17.288353,-6.234865000000002,0 17.190914,-6.108193,0 17.164658,-6.051469000000001,0 17.158953,-5.999691,0 17.126596,-5.966476,0 17.145205,-5.908279000000001,0 17.267225,-5.841716000000001,0 17.303564,-5.800211000000001,0 17.297796,-5.743686,0 17.322647,-5.716435,0 17.598846,-5.719215000000001,0 17.686958,-5.67479,0 17.776613,-5.699727,0 </coordinates>
					</LinearRing>
				</outerBoundaryIs>
			</Polygon>
		</Placemark>
		<Placemark>
			<name>Mushie</name>
			<styleUrl>#grad4110</styleUrl>
			<Polygon>
				<outerBoundaryIs>
					<LinearRing>
						<coordinates>
16.97324800000001,-2.404259,0 16.993465,-2.434728,0 17.045595,-2.65257,0 17.095701,-2.747943,0 17.09833,-2.782462,0 17.123222,-2.801043,0 17.122858,-2.818838,0 17.202927,-2.913425000000001,0 17.229197,-2.957764000000001,0 17.264986,-2.982999,0 17.272751,-3.002168,0 17.320591,-3.039105,0 17.30801,-3.056889,0 17.192516,-3.080579,0 17.169189,-3.110525,0 17.162569,-3.192464,0 16.814692,-3.166275,0 16.511461,-3.179729,0 16.499054,-3.168348,0 16.492273,-3.074242,0 16.51236000000001,-2.939149,0 16.549698,-2.933019,0 16.569639,-2.912488,0 16.587294,-2.873713,0 16.620014,-2.838781,0 16.663651,-2.749969,0 16.692873,-2.731531,0 16.699306,-2.711779,0 16.808599,-2.589007,0 16.842466,-2.567921,0 16.925076,-2.446532,0 16.97324800000001,-2.404259,0 </coordinates>
					</LinearRing>
				</outerBoundaryIs>
			</Polygon>
		</Placemark>
		<Placemark>
			<name>Masi-manimba</name>
			<styleUrl>#grad4110</styleUrl>
			<Polygon>
				<outerBoundaryIs>
					<LinearRing>
						<coordinates>
17.821089,-4.565274,0 17.909784,-4.567555,0 17.996439,-4.587485,0 18.12430000000001,-4.682458,0 18.122515,-4.709784,0 18.174185,-4.767185,0 18.200476,-4.870035,0 18.176477,-5.072815,0 18.138567,-5.147584,0 17.916445,-5.137335,0 17.837851,-5.137332,0 17.836178,-5.152539,0 17.780407,-5.187239,0 17.654915,-5.165276,0 17.644594,-5.153806,0 17.66827,-5.111933,0 17.663492,-5.034513,0 17.645779,-5.017838,0 17.602703,-4.856503,0 17.727703,-4.64246,0 17.821089,-4.565274,0 </coordinates>
					</LinearRing>
				</outerBoundaryIs>
			</Polygon>
		</Placemark>
		<Placemark>
			<name>Mukedi</name>
			<styleUrl>#grad4110</styleUrl>
			<Polygon>
				<outerBoundaryIs>
					<LinearRing>
						<coordinates>
19.831133,-5.202425,0 19.871395,-5.210069,0 20.022713,-5.16068,0 20.17568,-5.175826000000001,0 20.216019,-5.151686,0 20.245426,-5.109579,0 20.301975,-5.103458,0 20.312954,-5.125725,0 20.329685,-5.611936,0 20.32073,-5.672689000000001,0 20.229904,-5.793898,0 20.093412,-5.802940000000001,0 20.039585,-5.767957000000001,0 19.915722,-5.777454,0 19.886002,-5.797787000000001,0 19.720036,-5.827945000000001,0 19.581594,-5.804787,0 19.542381,-5.568473,0 19.517059,-5.516388000000001,0 19.465275,-5.462847,0 19.469364,-5.290395,0 19.566589,-5.266988,0 19.667557,-5.271078,0 19.721052,-5.22781,0 19.831133,-5.202425,0 </coordinates>
					</LinearRing>
				</outerBoundaryIs>
			</Polygon>
		</Placemark>
		<Placemark>
			<name>Kahemba</name>
			<styleUrl>#grad330</styleUrl>
			<Polygon>
				<outerBoundaryIs>
					<LinearRing>
						<coordinates>
19.925697,-6.230120000000001,0 19.921949,-6.291506,0 19.899748,-6.304533,0 19.872957,-6.379310000000001,0 19.840824,-6.55431,0 19.846241,-6.667784000000001,0 19.90379,-6.903609000000002,0 19.895056,-6.937617000000001,0 19.920013,-6.996111000000002,0 19.9214423894467,-6.99971072677506,0 19.916439,-6.999753000000002,0 19.867559,-7.000162000000001,0 19.833889,-6.997771,0 19.81945,-6.999411000000002,0 19.790125,-6.999369000000001,0 19.705679,-6.999244000000001,0 19.676239,-7.000538,0 19.66366,-7.000433,0 19.543793,-6.999425000000001,0 19.543764,-7.006038000000001,0 19.543737,-7.012426,0 19.547338,-7.030247,0 19.562788,-7.057445,0 19.559101,-7.059125,0 19.55198100000001,-7.06927,0 19.538063,-7.080798000000001,0 19.533218,-7.088126000000001,0 19.522173,-7.113003000000001,0 19.508476,-7.136981000000001,0 19.503445,-7.170030000000002,0 19.497438,-7.174127000000001,0 19.495575,-7.177791000000001,0 19.497839,-7.183778000000001,0 19.502405,-7.18978,0 19.503075,-7.19323,0 19.500965,-7.199648,0 19.505051,-7.209093,0 19.50318,-7.213905000000001,0 19.503832,-7.220342,0 19.500591,-7.227417,0 19.499634,-7.229504000000001,0 19.502831,-7.233659000000001,0 19.500237,-7.244209000000002,0 19.500879,-7.252023,0 19.499701,-7.25661,0 19.496923,-7.259349,0 19.494122,-7.265992000000001,0 19.492693,-7.274023,0 19.495146,-7.286902,0 19.492136,-7.289869,0 19.492565,-7.294925,0 19.489325,-7.298120000000001,0 19.488379,-7.302248,0 19.492025,-7.308014,0 19.48716,-7.313496000000001,0 19.490091,-7.323391,0 19.49649,-7.330782000000001,0 19.495325,-7.333302,0 19.498247,-7.340606,0 19.501028,-7.341607,0 19.500551,-7.34459,0 19.503477,-7.355404,0 19.500469,-7.357911,0 19.498367,-7.36318,0 19.494425,-7.367979,0 19.496519,-7.372221,0 19.514868,-7.407639,0 19.520966,-7.424601000000002,0 19.529041,-7.430408000000001,0 19.532894,-7.43158,0 19.531721,-7.435039000000001,0 19.526701,-7.436172,0 19.526279,-7.444638,0 19.529356,-7.446961,0 19.537447,-7.449305,0 19.544743,-7.457033,0 19.549828,-7.470394,0 19.550465,-7.472068,0 19.549301,-7.473602,0 19.541607,-7.468566000000001,0 19.536591,-7.468545000000001,0 19.521908,-7.473872,0 19.516848,-7.483858,0 19.511808,-7.489224,0 19.495556,-7.500317000000001,0 19.485901,-7.502584000000001,0 19.484732,-7.505274,0 19.492744,-7.525321000000001,0 19.49387,-7.533023000000002,0 19.485481,-7.542174000000001,0 19.482626,-7.545291,0 19.482214,-7.551062000000002,0 19.48452,-7.553381,0 19.483734,-7.556457000000001,0 19.48024,-7.561445,0 19.473656,-7.566804,0 19.468241,-7.56986,0 19.462063,-7.570603000000001,0 19.381042,-7.56871,0 19.381187,-7.570706000000001,0 19.381405,-7.573715,0 19.379847,-7.577172000000001,0 19.368631,-7.582895000000001,0 19.374304,-7.608319000000001,0 19.377689,-7.616862,0 19.384645,-7.627921,0 19.386892,-7.63689,0 19.395124,-7.645899000000001,0 19.397858,-7.650968,0 19.398918,-7.66567,0 19.401394,-7.674641,0 19.406876,-7.682024,0 19.409292,-7.700866000000001,0 19.408119,-7.704303000000001,0 19.402334,-7.708857,0 19.400923,-7.713899000000001,0 19.401352,-7.718953,0 19.399263,-7.721694,0 19.398029,-7.730647000000001,0 19.397335,-7.735687000000002,0 19.393606,-7.742780000000001,0 19.389828,-7.758137,0 19.391375,-7.768708,0 19.389971,-7.772142000000001,0 19.386276,-7.773955,0 19.386683,-7.782681000000001,0 19.384357,-7.78611,0 19.38043,-7.78815,0 19.369982,-7.802086000000001,0 19.364891,-7.805955000000001,0 19.361631,-7.811903,0 19.361586,-7.820453000000001,0 19.361731,-7.834397,0 19.364721,-7.848527000000002,0 19.364386,-7.861259,0 19.354918,-7.866753,0 19.35597,-7.879213,0 19.347895,-7.884159000000001,0 19.346458,-7.894671,0 19.343103,-7.899361,0 19.34337,-7.901854,0 19.345858,-7.904356,0 19.353893,-7.908266000000001,0 19.356651,-7.912707,0 19.357424,-7.92837,0 19.357922,-7.938453,0 19.374352,-7.99028,0 19.374403,-8,0 18.800198,-8,0 18.799976,-7.993402000000002,0 18.791136,-7.981068000000001,0 18.78575100000001,-7.969168,0 18.779514,-7.966686,0 18.778112,-7.963711000000001,0 18.779007,-7.960262000000001,0 18.782915,-7.958858,0 18.783365,-7.957478,0 18.782816,-7.945086,0 18.781616,-7.937772,0 18.781576,-7.937125000000001,0 18.781561,-7.935659000000001,0 18.781725,-7.93184,0 18.78161,-7.927547,0 18.779507,-7.921579000000001,0 18.7109996543233,-7.92124559113607,0 18.7109928621421,-7.92123551870106,0 18.726183,-7.883802,0 18.723347,-7.824882000000001,0 18.735325,-7.742019000000001,0 18.695585,-7.548322000000001,0 18.651381,-7.43971,0 18.661654,-7.370143,0 18.745649,-7.228166,0 18.829336,-6.968937,0 18.837799,-6.886051000000001,0 18.818001,-6.853320000000001,0 18.819231,-6.812506,0 18.890053,-6.742770000000001,0 18.936501,-6.793634,0 19.003317,-6.797322,0 19.022396,-6.781843,0 19.144163,-6.779454,0 19.199665,-6.742623000000001,0 19.279055,-6.574743,0 19.369787,-6.464519,0 19.405399,-6.363946000000001,0 19.43149,-6.331458,0 19.519173,-6.281404,0 19.554293,-6.203757,0 19.618063,-6.147347,0 19.643894,-6.142978000000002,0 19.688663,-6.205866,0 19.72225,-6.219843000000002,0 19.837839,-6.220651000000002,0 19.849375,-6.209342,0 19.90589,-6.21202,0 19.925697,-6.230120000000001,0 </coordinates>
					</LinearRing>
				</outerBoundaryIs>
			</Polygon>
		</Placemark>
		<Placemark>
			<name>Bulungu</name>
			<styleUrl>#grad5110</styleUrl>
			<Polygon>
				<outerBoundaryIs>
					<LinearRing>
						<coordinates>
19.245419,-4.214203,0 19.292591,-4.21207,0 19.347492,-4.268461,0 19.351614,-4.413837,0 19.372095,-4.504431,0 19.302311,-4.611592,0 19.306553,-4.7789,0 19.298014,-4.828892,0 19.15426400000001,-4.825539,0 19.11212,-4.807184,0 19.037979,-4.810774,0 18.992338,-4.82574,0 18.913364,-4.819505,0 18.869707,-4.787901,0 18.85806300000001,-4.792443,0 18.810974,-4.890421,0 18.68139100000001,-4.833803,0 18.508749,-4.83487,0 18.492569,-4.818727,0 18.508085,-4.769672,0 18.633097,-4.561656,0 18.851334,-4.469908,0 18.878893,-4.478764,0 18.893427,-4.463225,0 18.944836,-4.465343000000001,0 18.999779,-4.484541000000001,0 19.067047,-4.457433000000001,0 19.108006,-4.394146,0 19.145346,-4.368932000000001,0 19.196424,-4.30915,0 19.245419,-4.214203,0 </coordinates>
					</LinearRing>
				</outerBoundaryIs>
			</Polygon>
		</Placemark>
		<Placemark>
			<name>Bokoro</name>
			<styleUrl>#grad4110</styleUrl>
			<Polygon>
				<outerBoundaryIs>
					<LinearRing>
						<coordinates>
17.832367,-2.395612,0 17.893482,-2.408368,0 17.961239,-2.463037,0 18.030787,-2.499762,0 18.122795,-2.590631,0 18.197903,-2.593408,0 18.414541,-2.515935,0 18.513428,-2.519449,0 18.58502,-2.565364000000001,0 18.665213,-2.642245,0 18.657753,-2.770173,0 18.638758,-2.840595,0 18.616899,-2.869552,0 18.665186,-2.965997000000001,0 18.650654,-3.013412,0 18.557007,-3.012538000000001,0 18.483728,-3.205954,0 18.404434,-3.260583000000001,0 18.338472,-3.366565000000001,0 18.251247,-3.368929,0 18.20455,-3.363712,0 18.181787,-3.348499,0 18.034813,-3.352038,0 18.012766,-3.341495,0 17.885492,-3.354028,0 17.852072,-3.334487,0 17.871214,-3.26632,0 17.84199,-3.155197,0 17.865879,-3.128763999999999,0 17.772665,-2.993513,0 17.793112,-2.888518,0 17.757402,-2.737028,0 17.795185,-2.645548,0 17.816771,-2.534542,0 17.806423,-2.434628,0 17.832367,-2.395612,0 </coordinates>
					</LinearRing>
				</outerBoundaryIs>
			</Polygon>
		</Placemark>
		<Placemark>
			<name>Mimia</name>
			<styleUrl>#grad221</styleUrl>
			<Polygon>
				<outerBoundaryIs>
					<LinearRing>
						<coordinates>
19.552807,-2.016324,0 19.66975,-2.090039,0 19.766415,-2.0922,0 19.906708,-2.140987,0 19.955652,-2.166395,0 20.123171,-2.298478,0 20.241953,-2.349751,0 20.414774,-2.473578,0 20.727983,-2.594506,0 20.731558,-2.638103,0 20.752323,-2.711476,0 20.828653,-2.816258,0 20.897097,-2.865185,0 20.885698,-2.905180000000001,0 20.888979,-2.937096,0 20.859512,-2.969288,0 20.815334,-2.95717,0 20.541477,-2.950807,0 20.488403,-2.963422,0 20.367298,-2.959498,0 20.2281,-2.977748000000001,0 20.114586,-2.964235,0 20.08235,-2.977745,0 20.03368,-2.969828999999999,0 19.941193,-2.986699000000001,0 19.866758,-2.983573,0 19.834929,-2.961561,0 19.606749,-2.73716,0 19.574451,-2.723073,0 19.309067,-2.704145000000001,0 19.165071,-2.704962,0 19.147566,-2.717468000000001,0 19.107239,-2.682456000000001,0 19.10947000000001,-2.645548,0 19.058064,-2.520271,0 19.076509,-2.437905,0 19.114256,-2.421106,0 19.179953,-2.417604,0 19.412453,-2.32605,0 19.465252,-2.217959000000001,0 19.48826,-2.075518,0 19.552807,-2.016324,0 </coordinates>
					</LinearRing>
				</outerBoundaryIs>
			</Polygon>
		</Placemark>
		<Placemark>
			<name>Bolobo</name>
			<styleUrl>#grad4110</styleUrl>
			<Polygon>
				<outerBoundaryIs>
					<LinearRing>
						<coordinates>
16.9489,-2.039597,0 16.971899,-2.094882,0 16.992826,-2.157905,0 17.005394,-2.236713,0 16.988728,-2.277879,0 16.97324800000001,-2.404259,0 16.925076,-2.446532,0 16.842466,-2.567921,0 16.808599,-2.589007,0 16.699306,-2.711779,0 16.692873,-2.731531,0 16.663651,-2.749969,0 16.620014,-2.838781,0 16.587294,-2.873713,0 16.569639,-2.912488,0 16.549698,-2.933019,0 16.51236000000001,-2.939149,0 16.485582,-2.912377,0 16.406616,-2.886503,0 16.380957,-2.867084999999999,0 16.254183,-2.838826000000001,0 16.190451,-2.842635,0 16.1883682617692,-2.842747125739701,0 16.19475,-2.823379,0 16.200386,-2.810458,0 16.204391,-2.792947,0 16.205357,-2.784725,0 16.205473,-2.783737,0 16.202707,-2.746254,0 16.206696,-2.726442,0 16.227688,-2.682826,0 16.230692,-2.674649,0 16.232857,-2.668759,0 16.233839,-2.664618,0 16.23575,-2.656546,0 16.23737,-2.624788000000001,0 16.234936,-2.603178,0 16.217613,-2.544625,0 16.216177,-2.541372,0 16.213663,-2.535678,0 16.20919,-2.516613,0 16.194168,-2.447127,0 16.189127,-2.423803,0 16.188457,-2.418151,0 16.18428,-2.382887,0 16.185236,-2.319852000000001,0 16.187895,-2.292058,0 16.189728,-2.272899,0 16.191469,-2.225043,0 16.1961255577706,-2.21148838489352,0 16.1961286039692,-2.21148789693968,0 16.434328,-2.178951,0 16.51663,-2.147202,0 16.655306,-2.145093,0 16.69775,-2.152746,0 16.791893,-2.149072,0 16.872375,-2.112627,0 16.9489,-2.039597,0 </coordinates>
					</LinearRing>
				</outerBoundaryIs>
			</Polygon>
		</Placemark>
		<Placemark>
			<name>Moanza</name>
			<styleUrl>#grad4110</styleUrl>
			<Polygon>
				<outerBoundaryIs>
					<LinearRing>
						<coordinates>
18.138567,-5.147584,0 18.144932,-5.340894,0 18.124599,-5.418182,0 18.110365,-5.683748,0 18.005352,-5.661581,0 17.965172,-5.673607,0 17.813904,-5.669326,0 17.776613,-5.699727,0 17.686958,-5.67479,0 17.598846,-5.719215000000001,0 17.322647,-5.716435,0 17.297796,-5.743686,0 17.303564,-5.800211000000001,0 17.267225,-5.841716000000001,0 17.145205,-5.908279000000001,0 17.084452,-5.821565,0 17.074333,-5.783173000000001,0 17.025398,-5.717474000000001,0 17.024368,-5.692782,0 16.989914,-5.629076,0 16.944798,-5.580131,0 16.921011,-5.533012,0 16.912489,-5.353284,0 16.899353,-5.302328,0 16.926012,-5.290521,0 16.984018,-5.294377000000001,0 17.002251,-5.275956,0 17.092628,-5.259667,0 17.46571,-5.276304,0 17.505621,-5.265293,0 17.56632,-5.217818000000001,0 17.585995,-5.182162,0 17.644594,-5.153806,0 17.654915,-5.165276,0 17.780407,-5.187239,0 17.836178,-5.152539,0 17.837851,-5.137332,0 17.916445,-5.137335,0 18.138567,-5.147584,0 </coordinates>
					</LinearRing>
				</outerBoundaryIs>
			</Polygon>
		</Placemark>
		<Placemark>
			<name>Mokala</name>
			<styleUrl>#grad4110</styleUrl>
			<Polygon>
				<outerBoundaryIs>
					<LinearRing>
						<coordinates>
19.035469,-3.610401,0 19.151388,-3.641715,0 19.244019,-3.647325,0 19.260681,-3.662535,0 19.379488,-3.649763,0 19.428711,-3.665613000000001,0 19.46294,-3.678362,0 19.549543,-3.749874999999999,0 19.635153,-3.799300000000001,0 19.674135,-3.858165000000001,0 19.683828,-3.912602,0 19.720686,-4.037304,0 19.746967,-4.105974,0 19.811693,-4.181701,0 19.82423,-4.213557,0 19.830931,-4.277963,0 19.842306,-4.292055000000001,0 19.837957,-4.311009,0 19.711208,-4.441252,0 19.593927,-4.470807,0 19.555477,-4.495248,0 19.461452,-4.490037,0 19.372095,-4.504431,0 19.351614,-4.413837,0 19.347492,-4.268461,0 19.292591,-4.21207,0 19.245419,-4.214203,0 19.180927,-4.158878,0 19.172184,-4.096408,0 19.149324,-4.07395,0 19.020975,-4.058535,0 18.957333,-4.00676,0 18.876026,-4.034859,0 18.882954,-4.015056,0 18.91143,-3.9595,0 18.896275,-3.810856,0 18.905495,-3.760364,0 19.035469,-3.610401,0 </coordinates>
					</LinearRing>
				</outerBoundaryIs>
			</Polygon>
		</Placemark>
		<Placemark>
			<name>Bosobe</name>
			<styleUrl>#grad330</styleUrl>
			<Polygon>
				<outerBoundaryIs>
					<LinearRing>
						<coordinates>
19.107239,-2.682456000000001,0 19.147566,-2.717468000000001,0 19.373049,-2.900961,0 19.448805,-2.999043,0 19.348568,-3.201967,0 19.358732,-3.317062,0 19.414183,-3.422283,0 19.472378,-3.509765,0 19.553154,-3.600121,0 19.599087,-3.672936,0 19.674036,-3.755770000000001,0 19.635153,-3.799300000000001,0 19.549543,-3.749874999999999,0 19.46294,-3.678362,0 19.428711,-3.665613000000001,0 19.379488,-3.649763,0 19.260681,-3.662535,0 19.244019,-3.647325,0 19.151388,-3.641715,0 19.035469,-3.610401,0 18.998552,-3.587677,0 18.920969,-3.572185,0 18.797541,-3.576312,0 18.743933,-3.567914,0 18.716024,-3.544169,0 18.700432,-3.544574,0 18.63814,-3.488275,0 18.51236,-3.462627,0 18.338472,-3.366565000000001,0 18.404434,-3.260583000000001,0 18.483728,-3.205954,0 18.557007,-3.012538000000001,0 18.650654,-3.013412,0 18.665186,-2.965997000000001,0 18.616899,-2.869552,0 18.638758,-2.840595,0 18.657753,-2.770173,0 18.665213,-2.642245,0 18.71237,-2.645336,0 18.733971,-2.660783,0 18.762774,-2.654611000000001,0 18.817875,-2.675637,0 19.024122,-2.66927,0 19.094061,-2.691327,0 19.107239,-2.682456000000001,0 </coordinates>
					</LinearRing>
				</outerBoundaryIs>
			</Polygon>
		</Placemark>
		<Placemark>
			<name>Mosango</name>
			<styleUrl>#grad4110</styleUrl>
			<Polygon>
				<outerBoundaryIs>
					<LinearRing>
						<coordinates>
18.308746,-4.611673,0 18.378521,-4.716036,0 18.407938,-4.829389,0 18.435736,-4.851865,0 18.492569,-4.818727,0 18.508749,-4.83487,0 18.68139100000001,-4.833803,0 18.810974,-4.890421,0 18.79215,-4.994613,0 18.756191,-5.049845,0 18.751528,-5.088039,0 18.700634,-5.14105,0 18.636873,-5.272138,0 18.552488,-5.285659000000001,0 18.519983,-5.308222000000001,0 18.353144,-5.321853,0 18.280531,-5.340125,0 18.144932,-5.340894,0 18.138567,-5.147584,0 18.176477,-5.072815,0 18.200476,-4.870035,0 18.174185,-4.767185,0 18.122515,-4.709784,0 18.12430000000001,-4.682458,0 18.19869,-4.632995,0 18.286491,-4.626657000000001,0 18.308746,-4.611673,0 </coordinates>
					</LinearRing>
				</outerBoundaryIs>
			</Polygon>
		</Placemark>
		<Placemark>
			<name>Muanda</name>
			<styleUrl>#grad5110</styleUrl>
			<Polygon>
				<outerBoundaryIs>
					<LinearRing>
						<coordinates>
12.574842,-6.020943,0 12.577144,-6.015426,0 12.576225,-6.011516,0 12.578066,-6.007148,0 12.590478,-5.999569,0 12.593925,-5.999341,0 12.594843,-6.000952000000001,0 12.591625,-6.004169,0 12.582656,-6.02118,0 12.57691,-6.022325,0 12.574842,-6.020943,0 </coordinates>
					</LinearRing>
				</outerBoundaryIs>
			</Polygon>
		</Placemark>
		<Placemark>
			<name>Muanda</name>
			<styleUrl>#grad5110</styleUrl>
			<Polygon>
				<outerBoundaryIs>
					<LinearRing>
						<coordinates>
12.443416,-5.991855,0 12.443417,-5.989785000000001,0 12.454678,-5.987496,0 12.461115,-5.982673000000001,0 12.464561,-5.981756,0 12.469847,-5.981991000000001,0 12.478804,-5.990737,0 12.482702,-6.004539,0 12.470747,-6.016716000000001,0 12.466839,-6.019012000000001,0 12.463622,-6.018319000000001,0 12.462015,-6.015328,0 12.46248,-6.00636,0 12.460184,-6.001989,0 12.454443,-5.996694,0 12.446401,-5.994387000000001,0 12.443416,-5.991855,0 </coordinates>
					</LinearRing>
				</outerBoundaryIs>
			</Polygon>
		</Placemark>
		<Placemark>
			<name>Muanda</name>
			<styleUrl>#grad5110</styleUrl>
			<Polygon>
				<outerBoundaryIs>
					<LinearRing>
						<coordinates>
12.436052,-6.009095,0 12.436744,-6.005646,0 12.438811,-6.006338,0 12.441795,-6.011400000000001,0 12.447542,-6.007266000000001,0 12.447776,-6.001977,0 12.450533,-6.00221,0 12.457422,-6.010035,0 12.458339,-6.014175000000001,0 12.450291,-6.022676000000002,0 12.447303,-6.024053000000001,0 12.443858,-6.0206,0 12.437654,-6.020134,0 12.436276,-6.017604,0 12.437428,-6.013465,0 12.436052,-6.009095,0 </coordinates>
					</LinearRing>
				</outerBoundaryIs>
			</Polygon>
		</Placemark>
		<Placemark>
			<name>Muanda</name>
			<styleUrl>#grad5110</styleUrl>
			<Polygon>
				<outerBoundaryIs>
					<LinearRing>
						<coordinates>
12.657114,-6.010196,0 12.659643,-6.006748,0 12.663779,-6.007211000000001,0 12.668836,-6.005374,0 12.669984,-6.007215,0 12.666535,-6.011582000000001,0 12.659411,-6.012267,0 12.657114,-6.010196,0 </coordinates>
					</LinearRing>
				</outerBoundaryIs>
			</Polygon>
		</Placemark>
		<Placemark>
			<name>Muanda</name>
			<styleUrl>#grad5110</styleUrl>
			<Polygon>
				<outerBoundaryIs>
					<LinearRing>
						<coordinates>
12.419498,-6.021957,0 12.422722,-6.011842000000002,0 12.425711,-6.008625,0 12.429618,-6.008169000000001,0 12.431226,-6.010240000000001,0 12.431907,-6.022889,0 12.425475,-6.018973,0 12.423862,-6.0261,0 12.421794,-6.025868,0 12.419498,-6.021957,0 </coordinates>
					</LinearRing>
				</outerBoundaryIs>
			</Polygon>
		</Placemark>
		<Placemark>
			<name>Muanda</name>
			<styleUrl>#grad5110</styleUrl>
			<Polygon>
				<outerBoundaryIs>
					<LinearRing>
						<coordinates>
12.593691,-6.009690000000002,0 12.59576,-6.005552,0 12.599208,-6.004405,0 12.600125,-6.010155,0 12.594378,-6.015440000000001,0 12.593691,-6.009690000000002,0 </coordinates>
					</LinearRing>
				</outerBoundaryIs>
			</Polygon>
		</Placemark>
		<Placemark>
			<name>Muanda</name>
			<styleUrl>#grad5110</styleUrl>
			<Polygon>
				<outerBoundaryIs>
					<LinearRing>
						<coordinates>
12.426177,-5.999197,0 12.434683,-5.993226,0 12.442952,-5.997833000000001,0 12.440883,-5.999671,0 12.435139,-5.998976,0 12.427553,-6.002188,0 12.426177,-5.999197,0 </coordinates>
					</LinearRing>
				</outerBoundaryIs>
			</Polygon>
		</Placemark>
		<Placemark>
			<name>Muanda</name>
			<styleUrl>#grad5110</styleUrl>
			<Polygon>
				<outerBoundaryIs>
					<LinearRing>
						<coordinates>
12.5363848175602,-5.61227340481587,0 12.536522963161,-5.61222398627378,0 12.551551,-5.614338,0 12.6184392455627,-5.60647302671857,0 12.697976,-5.669673000000001,0 12.705158,-5.700574000000001,0 12.679916,-5.740348000000001,0 12.67978,-5.781049,0 12.70533,-5.843268,0 12.776309,-5.963055000000001,0 12.7775246449993,-5.96514661526219,0 12.769492,-5.966572,0 12.764668,-5.964270000000002,0 12.758694,-5.964726000000002,0 12.751109,-5.968631000000001,0 12.746514,-5.968858000000001,0 12.744216,-5.968857000000002,0 12.739849,-5.972074,0 12.732726,-5.9723,0 12.731345,-5.978968,0 12.722841,-5.987701000000002,0 12.708133,-5.996431000000001,0 12.697561,-5.998264,0 12.687908,-6.004007,0 12.682163,-6.003543,0 12.671594,-6.002387000000001,0 12.66516,-5.999623,0 12.647925,-6.002141,0 12.629313,-5.996608,0 12.61116,-5.996135,0 12.60105,-5.993598000000001,0 12.591168,-5.99543,0 12.577378,-6.003469,0 12.569795,-6.003232,0 12.572089,-6.010593,0 12.571169,-6.013812000000001,0 12.56634,-6.020936000000001,0 12.558294,-6.028749,0 12.534619,-6.039078000000001,0 12.527266,-6.038842,0 12.524279,-6.038609000000001,0 12.52106,-6.041826,0 12.516005,-6.041821000000001,0 12.511407,-6.042967000000001,0 12.510717,-6.044346000000001,0 12.508647,-6.048254,0 12.491638,-6.054218,0 12.47831,-6.053516000000002,0 12.47451,-6.055141,0 12.463828,-6.059711,0 12.452108,-6.059471,0 12.44085,-6.054631,0 12.439246,-6.047501000000001,0 12.439939,-6.041523000000001,0 12.44247,-6.036926000000001,0 12.45856,-6.029812000000001,0 12.468899,-6.033731,0 12.469593,-6.024993,0 12.476722,-6.016721,0 12.481548,-6.014426000000001,0 12.485457,-6.00914,0 12.491202,-6.008686,0 12.491436,-6.002477000000001,0 12.493505,-5.994448,0 12.488912,-5.996496,0 12.487304,-5.995574,0 12.486387,-5.989365000000001,0 12.483401,-5.986372000000001,0 12.482485,-5.982462,0 12.474675,-5.976936000000001,0 12.46847,-5.97854,0 12.45859,-5.977151,0 12.438133,-5.985871000000001,0 12.429174,-5.981263000000001,0 12.424895,-5.981258861034981,0 12.424895,-5.98119815860314,0 12.424895,-5.887622000000001,0 12.370867,-5.887622000000001,0 12.370867,-5.963899000000001,0 12.3708659875673,-5.97174318925251,0 12.370127,-5.971086,0 12.369382,-5.969785,0 12.361176,-5.955439000000001,0 12.350153,-5.945538000000001,0 12.344878,-5.931964000000001,0 12.332247,-5.922751,0 12.32582,-5.913316,0 12.315487,-5.905945000000001,0 12.285475,-5.878375,0 12.275996,-5.868415000000001,0 12.274394,-5.861743,0 12.247537,-5.832734000000001,0 12.237205,-5.825132000000001,0 12.212659,-5.783014000000001,0 12.206631,-5.769247,0 12.221612,-5.759451,0 12.247089,-5.748833,0 12.264926,-5.743511000000001,0 12.265684,-5.743284000000001,0 12.281074,-5.7428,0 12.315533,-5.745276000000001,0 12.391021,-5.741356,0 12.517175,-5.734788,0 12.535097,-5.733854,0 12.537284,-5.68417,0 12.536549,-5.625408,0 12.5363848175602,-5.61227340481587,0 </coordinates>
					</LinearRing>
				</outerBoundaryIs>
			</Polygon>
		</Placemark>
		<Placemark>
			<name>Kangu</name>
			<styleUrl>#grad5110</styleUrl>
			<Polygon>
				<outerBoundaryIs>
					<LinearRing>
						<coordinates>
12.911083,-5.029315,0 12.919176,-5.037554,0 12.967645,-5.070389,0 13.036458,-5.171198,0 12.969166,-5.228385000000001,0 12.951746,-5.287222,0 12.930349,-5.315778000000001,0 12.893428,-5.330245,0 12.838612,-5.328728,0 12.621633,-5.240132,0 12.5431850127142,-5.2309438518689,0 12.5384227776763,-5.23038607948394,0 12.5384219062582,-5.23038555872414,0 12.53918,-5.192127000000001,0 12.537451,-5.137146,0 12.534921,-5.13462,0 12.526498,-5.133172,0 12.524149,-5.13253,0 12.522693,-5.132264,0 12.521736,-5.132672,0 12.52155,-5.133497,0 12.514167,-5.129811,0 12.509118,-5.127506,0 12.493971,-5.121051,0 12.4912130279863,-5.11895081301569,0 12.498663,-5.112739,0 12.549042,-5.064143,0 12.640209,-5.072887,0 12.70703,-5.042395,0 12.745838,-5.048803,0 12.792542,-5.003279,0 12.813985,-4.997879,0 12.863177,-5.008641,0 12.911083,-5.029315,0 </coordinates>
					</LinearRing>
				</outerBoundaryIs>
			</Polygon>
		</Placemark>
		<Placemark>
			<name>Vaku</name>
			<styleUrl>#grad4110</styleUrl>
			<Polygon>
				<outerBoundaryIs>
					<LinearRing>
						<coordinates>
13.022616,-4.958433,0 13.052693,-4.968333,0 13.139099,-4.889858,0 13.226307,-4.916761,0 13.269141,-4.89702,0 13.302514,-4.903649,0 13.327429,-4.917032000000001,0 13.3514,-4.986092,0 13.352819,-5.092339,0 13.33532,-5.074484,0 13.328345,-5.108244,0 13.286043,-5.124835,0 13.2707,-5.184924,0 13.236635,-5.195025,0 13.181794,-5.249415,0 13.109841,-5.214613,0 13.081241,-5.168247,0 13.036458,-5.171198,0 12.967645,-5.070389,0 12.919176,-5.037554,0 12.911083,-5.029315,0 12.916576,-5.014486,0 12.993041,-4.978718,0 13.022616,-4.958433,0 </coordinates>
					</LinearRing>
				</outerBoundaryIs>
			</Polygon>
		</Placemark>
		<Placemark>
			<name>Kibunzi</name>
			<styleUrl>#grad330</styleUrl>
			<Polygon>
				<outerBoundaryIs>
					<LinearRing>
						<coordinates>
13.702985,-4.711731,0 13.747721,-4.773677,0 13.831146,-4.831424,0 13.898788,-4.922237,0 13.927683,-4.997007,0 13.991984,-5.055443,0 14.050575,-5.086607,0 14.047155,-5.166831,0 13.979053,-5.191951,0 13.956566,-5.211816,0 13.93853,-5.256719,0 13.917715,-5.270783,0 13.855783,-5.276777,0 13.83106,-5.251452,0 13.81084,-5.251008,0 13.755179,-5.290007,0 13.660144,-5.276521000000001,0 13.658213,-5.203583,0 13.553345,-5.193107,0 13.506458,-5.148562,0 13.504371,-5.098824,0 13.463276,-5.032927,0 13.442571,-4.937392,0 13.4323559094922,-4.91977283571313,0 13.434644,-4.919622,0 13.43605,-4.91767,0 13.436472,-4.917086,0 13.43827,-4.905577,0 13.435012,-4.892012,0 13.421416,-4.874566,0 13.425069,-4.868803,0 13.431944,-4.866251,0 13.448685,-4.863441,0 13.467966,-4.865684,0 13.483356,-4.870469,0 13.488173,-4.870224,0 13.492747,-4.865839,0 13.494565,-4.860311,0 13.493376,-4.847890000000001,0 13.496568,-4.841898000000001,0 13.510751,-4.82966,0 13.523809,-4.823637,0 13.542376,-4.818518,0 13.55062,-4.813661,0 13.55981,-4.817314,0 13.56464,-4.82098,0 13.574739,-4.821868,0 13.587322,-4.817768,0 13.594442,-4.813753,0 13.601286,-4.802457,0 13.607406,-4.78104,0 13.630671,-4.74231,0 13.635248,-4.739534,0 13.649706,-4.740638,0 13.658225,-4.749124,0 13.663447,-4.751286,0 13.673186,-4.76265,0 13.678467,-4.764013000000001,0 13.685596,-4.768592,0 13.690184,-4.768347,0 13.693149,-4.763735,0 13.69381,-4.75614,0 13.697686,-4.749454,0 13.698575,-4.741398,0 13.684501,-4.719356,0 13.684933,-4.711761,0 13.689281,-4.708755,0 13.7027452943381,-4.71136361041281,0 13.702985,-4.711731,0 </coordinates>
					</LinearRing>
				</outerBoundaryIs>
			</Polygon>
		</Placemark>
		<Placemark>
			<name>Tshela</name>
			<styleUrl>#grad8110</styleUrl>
			<Polygon>
				<outerBoundaryIs>
					<LinearRing>
						<coordinates>
13.0389303173835,-4.69056393607394,0 13.042631,-4.701604000000001,0 13.029777,-4.79174,0 12.892385,-4.915426,0 12.831579,-4.85407,0 12.825342,-4.81166,0 12.8120315035738,-4.79526883684422,0 12.81217,-4.795021,0 12.815154,-4.785819000000001,0 12.81745,-4.782369,0 12.82158,-4.7803,0 12.831218,-4.774322,0 12.833971,-4.770642,0 12.836725,-4.764661,0 12.836496,-4.759829,0 12.839479,-4.755229,0 12.847052,-4.753622,0 12.858294,-4.755007,0 12.857147,-4.751325,0 12.86059,-4.741203000000001,0 12.863113,-4.739133,0 12.867474,-4.739135,0 12.87275,-4.738447,0 12.876652,-4.733387,0 12.879863,-4.732237,0 12.892024,-4.731782,0 12.898448,-4.734315,0 12.914279,-4.734551,0 12.923456,-4.732254,0 12.943189,-4.722137,0 12.955348,-4.71938,0 12.961543,-4.71547,0 12.967278,-4.713631000000001,0 12.974391,-4.710412000000001,0 12.975308,-4.709952,0 12.986092,-4.703053,0 12.987619,-4.702619,0 12.988564,-4.702649,0 12.989341,-4.702985,0 12.990893,-4.703520000000001,0 12.992208,-4.703685000000001,0 12.993556,-4.703409,0 12.99551,-4.703133,0 13.00883,-4.699665,0 13.014567,-4.700341,0 13.021441,-4.697103,0 13.028789,-4.69521,0 13.034966,-4.693618,0 13.0389303173835,-4.69056393607394,0 </coordinates>
					</LinearRing>
				</outerBoundaryIs>
			</Polygon>
		</Placemark>
		<Placemark>
			<name>Boma</name>
			<styleUrl>#grad5110</styleUrl>
			<Polygon>
				<outerBoundaryIs>
					<LinearRing>
						<coordinates>
12.83751,-5.951888000000001,0 12.838658,-5.950509,0 12.845782,-5.950052,0 12.852446,-5.947065000000001,0 12.85957,-5.947528,0 12.861637,-5.950059,0 12.860488,-5.951438,0 12.845093,-5.954881000000001,0 12.840957,-5.954649,0 12.83751,-5.951888000000001,0 </coordinates>
					</LinearRing>
				</outerBoundaryIs>
			</Polygon>
		</Placemark>
		<Placemark>
			<name>Boma</name>
			<styleUrl>#grad5110</styleUrl>
			<Polygon>
				<outerBoundaryIs>
					<LinearRing>
						<coordinates>
12.857043,-5.925680000000001,0 12.858652,-5.922231000000001,0 12.868763,-5.913957000000002,0 12.873817,-5.912349,0 12.876115,-5.919939,0 12.874736,-5.922468,0 12.861409,-5.926372,0 12.857043,-5.925680000000001,0 </coordinates>
					</LinearRing>
				</outerBoundaryIs>
			</Polygon>
		</Placemark>
		<Placemark>
			<name>Boma</name>
			<styleUrl>#grad5110</styleUrl>
			<Polygon>
				<outerBoundaryIs>
					<LinearRing>
						<coordinates>
12.892657,-5.933514,0 12.894496,-5.930295,0 12.899092,-5.927077,0 12.902998,-5.926619,0 12.905066,-5.928459,0 12.901849,-5.932598,0 12.897253,-5.934206000000001,0 12.892657,-5.933514,0 </coordinates>
					</LinearRing>
				</outerBoundaryIs>
			</Polygon>
		</Placemark>
		<Placemark>
			<name>Boma</name>
			<styleUrl>#grad5110</styleUrl>
			<Polygon>
				<outerBoundaryIs>
					<LinearRing>
						<coordinates>
12.867382,-5.945692,0 12.867842,-5.943623,0 12.881398,-5.936499,0 12.882318,-5.939029,0 12.880479,-5.942018,0 12.870599,-5.946613,0 12.867382,-5.945692,0 </coordinates>
					</LinearRing>
				</outerBoundaryIs>
			</Polygon>
		</Placemark>
		<Placemark>
			<name>Boma</name>
			<styleUrl>#grad5110</styleUrl>
			<Polygon>
				<outerBoundaryIs>
					<LinearRing>
						<coordinates>
12.884846,-5.921092,0 12.886684,-5.916493,0 12.886226,-5.910054000000002,0 12.889442,-5.905916,0 12.895186,-5.906378000000001,0 12.897484,-5.902699,0 12.910581,-5.903164,0 12.914487,-5.907765000000001,0 12.920691,-5.908457,0 12.922298,-5.910528,0 12.918163,-5.915586000000001,0 12.912878,-5.917654,0 12.897714,-5.921327,0 12.894726,-5.919716000000001,0 12.89151,-5.919945000000001,0 12.886684,-5.924313,0 12.884846,-5.921092,0 </coordinates>
					</LinearRing>
				</outerBoundaryIs>
			</Polygon>
		</Placemark>
		<Placemark>
			<name>Boma</name>
			<styleUrl>#grad5110</styleUrl>
			<Polygon>
				<outerBoundaryIs>
					<LinearRing>
						<coordinates>
13.200838,-5.552901,0 13.2039024384742,-5.5544956925658,0 13.382134,-5.647245000000001,0 13.407372,-5.671503,0 13.413303,-5.778028000000001,0 13.424773,-5.798426,0 13.333286,-5.887681000000001,0 13.328535888706,-5.89275461349739,0 13.3284979456904,-5.89278608561192,0 13.324878,-5.89134,0 13.272379,-5.870365,0 13.247782,-5.865144,0 13.234456,-5.86495,0 13.217463,-5.866836,0 13.203622,-5.87022,0 13.184175,-5.874975,0 13.137604,-5.896945000000001,0 13.122683,-5.900894000000001,0 13.1151,-5.900453,0 13.102676,-5.894276,0 13.091158,-5.883496,0 13.089884,-5.881736,0 13.087007,-5.877758000000001,0 13.07964,-5.872716000000001,0 13.070906,-5.870899,0 13.047242,-5.870499,0 13.028182,-5.873306000000001,0 13.019478,-5.876300000000001,0 13.018084,-5.87678,0 12.98529,-5.897788,0 12.975598,-5.903095,0 12.96863,-5.906919,0 12.964576,-5.899503000000001,0 12.951479,-5.906168,0 12.943438,-5.906166,0 12.930571,-5.905241000000001,0 12.916326,-5.896957,0 12.909891,-5.896265,0 12.892889,-5.899018,0 12.878643,-5.906141000000001,0 12.868993,-5.906598,0 12.862789,-5.908664,0 12.851155,-5.92289,0 12.85038,-5.923837000000001,0 12.843257,-5.925214,0 12.833606,-5.936018,0 12.830388,-5.944526000000001,0 12.825791,-5.950503,0 12.806718,-5.963602000000001,0 12.794079,-5.968194,0 12.789944,-5.966352,0 12.784429,-5.96704,0 12.779833,-5.964737000000001,0 12.7775246449993,-5.96514661526219,0 12.776309,-5.963055000000001,0 12.70533,-5.843268,0 12.67978,-5.781049,0 12.679916,-5.740348000000001,0 12.705158,-5.700574000000001,0 12.697976,-5.669673000000001,0 12.703857,-5.654765000000001,0 12.692708,-5.623764,0 12.663105,-5.563233,0 12.676943,-5.541316,0 12.712404,-5.507415000000001,0 12.887426,-5.45222,0 12.946098,-5.500321,0 12.992203,-5.502647,0 13.036779,-5.582839,0 13.063421,-5.606705000000001,0 13.125592,-5.597367,0 13.200838,-5.552901,0 </coordinates>
					</LinearRing>
				</outerBoundaryIs>
			</Polygon>
		</Placemark>
		<Placemark>
			<name>Sona-Bata</name>
			<styleUrl>#grad4110</styleUrl>
			<Polygon>
				<outerBoundaryIs>
					<LinearRing>
						<coordinates>
15.1419196399535,-4.43708312394874,0 15.219939,-4.511663,0 15.2430606284203,-4.52377313865254,0 15.262037,-4.533704,0 15.310283,-4.569522,0 15.3229274472763,-4.56908983835894,0 15.323057750445,-4.5690853848601,0 15.34513,-4.568331,0 15.4064008926201,-4.52151794585661,0 15.4065369574309,-4.52141398769504,0 15.407567,-4.520627,0 15.4583859772574,-4.534160995367751,0 15.4585809815674,-4.53421477315005,0 15.4587141898104,-4.53424840419436,0 15.470045,-4.537266,0 15.505916,-4.520712,0 15.543401,-4.525006,0 15.603159,-4.543264,0 15.648502,-4.568697,0 15.6605818511261,-4.58573255083567,0 15.6607668147819,-4.58599339492453,0 15.668902,-4.597466,0 15.671602,-4.641631,0 15.617455,-4.740967000000001,0 15.616485,-4.783663000000001,0 15.639532,-4.805918,0 15.690298,-4.819429,0 15.746957,-4.891847,0 15.734385,-4.929162,0 15.689359,-4.971741,0 15.664121,-4.964943,0 15.629938,-4.918823,0 15.576981,-4.879282,0 15.57392,-4.824905,0 15.545047,-4.804839,0 15.50491,-4.806342,0 15.440171,-4.856565,0 15.386651,-4.851048000000001,0 15.346839,-4.822644,0 15.321734,-4.820072,0 15.311294,-4.843401,0 15.294841,-4.841755,0 15.253869,-4.866531,0 15.136784,-4.874527,0 15.074031,-4.83537,0 15.003167,-4.768215,0 14.95379,-4.742814,0 14.934066,-4.742414,0 14.8993437357193,-4.71194603153839,0 14.8993363568065,-4.71194005696908,0 14.903493,-4.698802,0 14.905208,-4.695589,0 14.912355,-4.682193,0 14.925132,-4.668556,0 14.942492,-4.654206,0 14.981311,-4.617783,0 14.982672,-4.616506,0 14.992281,-4.605181,0 14.994479,-4.593438,0 15,-4.587912,0 15.031901,-4.555978,0 15.037587,-4.546746,0 15.052461,-4.539999,0 15.0791,-4.518525,0 15.090372,-4.509437,0 15.10726,-4.493475,0 15.118428,-4.480533,0 15.1419196399535,-4.43708312394874,0 </coordinates>
					</LinearRing>
				</outerBoundaryIs>
			</Polygon>
		</Placemark>
		<Placemark>
			<name>Kimpangu</name>
			<styleUrl>#grad62</styleUrl>
			<Polygon>
				<outerBoundaryIs>
					<LinearRing>
						<coordinates>
15.120615,-5.524225,0 15.157489,-5.543478,0 15.162916,-5.581375,0 15.199021,-5.622298,0 15.25796,-5.654366,0 15.318857,-5.749520000000001,0 15.352598,-5.772051,0 15.420251,-5.859369,0 15.4318773822141,-5.87621257531676,0 15.416973,-5.876105000000002,0 15.407729,-5.875774,0 15.349876,-5.873703,0 15.281421,-5.873504,0 15.155076,-5.873121,0 15.124961,-5.873026,0 15.11875,-5.871448,0 15.110029,-5.873101000000001,0 15.029083,-5.873250000000001,0 15,-5.873301,0 14.963,-5.873365000000001,0 14.961369,-5.873480000000001,0 14.91064,-5.877066,0 14.902883,-5.876597,0 14.900068,-5.876427000000001,0 14.806020644054,-5.88116947905121,0 14.804564,-5.875835,0 14.769273,-5.719767,0 14.800082,-5.70625,0 14.844961,-5.748364,0 14.909863,-5.730601,0 14.940154,-5.678954,0 15.000401,-5.675811,0 15.044932,-5.581512,0 15.080384,-5.56865,0 15.120615,-5.524225,0 </coordinates>
					</LinearRing>
				</outerBoundaryIs>
			</Polygon>
		</Placemark>
		<Placemark>
			<name>Kimpese</name>
			<styleUrl>#grad4110</styleUrl>
			<Polygon>
				<outerBoundaryIs>
					<LinearRing>
						<coordinates>
14.261176,-4.914995,0 14.303188,-4.955136,0 14.394331,-5.004074,0 14.413245,-5.051874,0 14.465139,-5.123195,0 14.466257,-5.228504,0 14.490579,-5.255645,0 14.473496,-5.318909,0 14.520906,-5.377096,0 14.555348,-5.37917,0 14.585995,-5.35131,0 14.625905,-5.362662,0 14.613889,-5.431536,0 14.628261,-5.457476,0 14.62686,-5.510576,0 14.586649,-5.533655,0 14.57436,-5.577523,0 14.638927,-5.614652000000001,0 14.648314,-5.655120000000001,0 14.673442,-5.685944,0 14.769273,-5.719767,0 14.804564,-5.875835,0 14.806020644054,-5.88116947905121,0 14.804523,-5.881245,0 14.776663,-5.881192000000001,0 14.699072,-5.881038,0 14.655719,-5.895031000000001,0 14.652576,-5.895662,0 14.644012,-5.897383,0 14.61076,-5.909719,0 14.595139,-5.910247000000001,0 14.530321,-5.895278,0 14.509123,-5.890382,0 14.503379,-5.890177,0 14.487328,-5.896914,0 14.475624,-5.899724,0 14.45863,-5.901175,0 14.406362,-5.898279000000001,0 14.36602,-5.896041,0 14.3150037182516,-5.88614317860458,0 14.3150071805431,-5.88612665258306,0 14.319099,-5.883954,0 14.328618,-5.879818,0 14.285379,-5.673225000000001,0 14.295868,-5.578640000000001,0 14.283597,-5.528265,0 14.23793,-5.450234,0 14.238709,-5.353608,0 14.136163,-5.261359,0 14.100364,-5.211614,0 14.047155,-5.166831,0 14.050575,-5.086607,0 14.067889,-5.008472,0 14.09184,-4.985793,0 14.175011,-4.951737,0 14.207586,-4.91703,0 14.261176,-4.914995,0 </coordinates>
					</LinearRing>
				</outerBoundaryIs>
			</Polygon>
		</Placemark>
		<Placemark>
			<name>Sekebanza</name>
			<styleUrl>#grad4110</styleUrl>
			<Polygon>
				<outerBoundaryIs>
					<LinearRing>
						<coordinates>
13.506458,-5.148562,0 13.553345,-5.193107,0 13.658213,-5.203583,0 13.660144,-5.276521000000001,0 13.563635,-5.340043,0 13.545458,-5.361334,0 13.552369,-5.420988,0 13.648306,-5.490935,0 13.646522,-5.520555,0 13.561265,-5.570436,0 13.56764,-5.685954,0 13.545916,-5.722207000000001,0 13.506454,-5.753151000000001,0 13.471444,-5.812798000000001,0 13.451303,-5.797523000000001,0 13.424773,-5.798426,0 13.413303,-5.778028000000001,0 13.407372,-5.671503,0 13.382134,-5.647245000000001,0 13.200838,-5.552901,0 13.206108,-5.408349,0 13.185832,-5.35107,0 13.181794,-5.249415,0 13.236635,-5.195025,0 13.2707,-5.184924,0 13.286043,-5.124835,0 13.328345,-5.108244,0 13.33532,-5.074484,0 13.352819,-5.092339,0 13.372091,-5.145534,0 13.41073,-5.140699,0 13.481591,-5.156694,0 13.506458,-5.148562,0 </coordinates>
					</LinearRing>
				</outerBoundaryIs>
			</Polygon>
		</Placemark>
		<Placemark>
			<name>Gombe-Matadi</name>
			<styleUrl>#grad4110</styleUrl>
			<Polygon>
				<outerBoundaryIs>
					<LinearRing>
						<coordinates>
14.8993437357193,-4.71194603153839,0 14.934066,-4.742414,0 14.95379,-4.742814,0 15.003167,-4.768215,0 15.074031,-4.83537,0 15.136784,-4.874527,0 15.135296,-4.918127,0 15.001877,-4.966238,0 14.94685,-5.006775,0 14.922913,-5.045353,0 14.885715,-5.04287,0 14.813923,-5.09202,0 14.769741,-5.208656,0 14.705282,-5.244666,0 14.602434,-5.277988,0 14.549709,-5.259592,0 14.490579,-5.255645,0 14.466257,-5.228504,0 14.465139,-5.123195,0 14.413245,-5.051874,0 14.394331,-5.004074,0 14.303188,-4.955136,0 14.261176,-4.914995,0 14.275129,-4.902593,0 14.329354,-4.89807,0 14.354201,-4.909376,0 14.4163449756289,-4.9046622967955,0 14.480546,-4.874178,0 14.512191,-4.874552,0 14.5283199934846,-4.86249284492821,0 14.5283199935519,-4.86248861907833,0 14.536327,-4.862326,0 14.542706,-4.862197,0 14.557635,-4.865354,0 14.576305,-4.883449,0 14.586708,-4.899739,0 14.592003,-4.903398,0 14.611985,-4.907451,0 14.628551,-4.916581,0 14.641272,-4.92132,0 14.646251,-4.923174,0 14.69051,-4.917224,0 14.725239,-4.886466,0 14.739413,-4.875817,0 14.750391,-4.870535000000001,0 14.761618,-4.865131,0 14.767331,-4.860504,0 14.800744,-4.842863,0 14.812906,-4.843036000000001,0 14.826639,-4.8363,0 14.843789,-4.824485,0 14.849721,-4.817784,0 14.855182,-4.808785,0 14.855356,-4.807877,0 14.858312,-4.792434,0 14.861208,-4.788802,0 14.8631,-4.786429,0 14.869281,-4.783869,0 14.875564,-4.755768,0 14.88215,-4.742621,0 14.896494,-4.720924,0 14.8993363568065,-4.71194005696908,0 14.8993437357193,-4.71194603153839,0 </coordinates>
					</LinearRing>
				</outerBoundaryIs>
			</Polygon>
		</Placemark>
		<Placemark>
			<name>Boko-Kivulu</name>
			<styleUrl>#grad5110</styleUrl>
			<Polygon>
				<outerBoundaryIs>
					<LinearRing>
						<coordinates>
15.135296,-4.918127,0 15.155605,-4.973818,0 15.155663,-5.055727,0 15.165647,-5.06673,0 15.167965,-5.121187000000001,0 15.21421,-5.168364,0 15.278807,-5.18762,0 15.306251,-5.218739,0 15.310621,-5.267204,0 15.377546,-5.337642,0 15.354739,-5.483231000000001,0 15.273773,-5.587355,0 15.271613,-5.636301,0 15.25796,-5.654366,0 15.199021,-5.622298,0 15.162916,-5.581375,0 15.157489,-5.543478,0 15.120615,-5.524225,0 15.101982,-5.476887,0 15.091019,-5.389079,0 15.031951,-5.322958,0 14.963553,-5.28973,0 14.973437,-5.271132,0 14.971898,-5.161573,0 14.932938,-5.114551,0 14.922913,-5.045353,0 14.94685,-5.006775,0 15.001877,-4.966238,0 15.135296,-4.918127,0 </coordinates>
					</LinearRing>
				</outerBoundaryIs>
			</Polygon>
		</Placemark>
		<Placemark>
			<name>Kimvula</name>
			<styleUrl>#grad330</styleUrl>
			<Polygon>
				<outerBoundaryIs>
					<LinearRing>
						<coordinates>
16.219088,-4.830746,0 16.229851,-4.864742,0 16.209814,-4.961922,0 16.218788,-4.984173,0 16.208748,-5.014473,0 16.218117,-5.146555,0 16.256746,-5.330927,0 16.263866,-5.544972000000001,0 16.264301,-5.593598,0 16.277176,-5.619648,0 16.271389,-5.8525,0 16.2711961405589,-5.86655961239409,0 16.2711739150798,-5.86661271884351,0 16.24902,-5.86706,0 16.164679,-5.871961,0 16.160147,-5.872224000000001,0 16.138319,-5.871901,0 16.117886,-5.873868,0 16.079287,-5.873418,0 16.038485,-5.875327,0 15.999942,-5.877127,0 15.977315,-5.878183,0 15.9254138538658,-5.87860071546184,0 15.917164,-5.86256,0 15.865373,-5.758447,0 15.856235,-5.676549000000001,0 15.89356,-5.623535000000001,0 15.922983,-5.527904000000001,0 15.925602,-5.479613,0 15.909401,-5.428669,0 15.92718,-5.38275,0 15.923523,-5.334353,0 15.867431,-5.184705,0 15.882483,-5.157408,0 15.933496,-5.113054,0 15.939638,-5.080474000000001,0 15.922482,-4.945396,0 15.969286,-4.847619,0 16.035576,-4.852799000000001,0 16.058764,-4.829211,0 16.111345,-4.816792,0 16.192684,-4.815229,0 16.219088,-4.830746,0 </coordinates>
					</LinearRing>
				</outerBoundaryIs>
			</Polygon>
		</Placemark>
		<Placemark>
			<name>Kinkonzi</name>
			<styleUrl>#grad4110</styleUrl>
			<Polygon>
				<outerBoundaryIs>
					<LinearRing>
						<coordinates>
13.4323559094922,-4.91977283571313,0 13.442571,-4.937392,0 13.463276,-5.032927,0 13.504371,-5.098824,0 13.506458,-5.148562,0 13.481591,-5.156694,0 13.41073,-5.140699,0 13.372091,-5.145534,0 13.352819,-5.092339,0 13.3514,-4.986092,0 13.327429,-4.917032000000001,0 13.302514,-4.903649,0 13.269141,-4.89702,0 13.226307,-4.916761,0 13.139099,-4.889858,0 13.052693,-4.968333,0 13.022616,-4.958433,0 13.020797,-4.932705,0 13.056409,-4.899007,0 13.051739,-4.876453,0 13.029777,-4.79174,0 13.042631,-4.701604000000001,0 13.0389303173835,-4.69056393607394,0 13.051446,-4.680922,0 13.05901,-4.678601,0 13.083357,-4.689354,0 13.092072,-4.688412,0 13.09758,-4.689318,0 13.10696,-4.680551,0 13.109678,-4.668578,0 13.104603,-4.658698,0 13.105727,-4.650871,0 13.103879,-4.646504,0 13.102503,-4.646508,0 13.101339,-4.640758,0 13.103164,-4.637072,0 13.101743,-4.621659,0 13.105148,-4.618632,0 13.102164,-4.612189,0 13.106292,-4.605056,0 13.102391,-4.600914,0 13.10675,-4.597003,0 13.106977,-4.593781,0 13.114317,-4.58872,0 13.126475,-4.586651,0 13.132899,-4.590333,0 13.144142,-4.599769000000001,0 13.162271,-4.618638,0 13.168466,-4.62278,0 13.172368,-4.630144,0 13.179023,-4.636586,0 13.188201,-4.643029,0 13.192333,-4.652694,0 13.200365,-4.657296,0 13.206102,-4.664659,0 13.209775,-4.669031,0 13.217576,-4.672482,0 13.222855,-4.676394,0 13.22859,-4.677314,0 13.23295,-4.679845,0 13.246722,-4.695951,0 13.256367,-4.71942,0 13.26463,-4.727014,0 13.26509,-4.729084,0 13.258436,-4.728624,0 13.255454,-4.730695,0 13.25362,-4.735067,0 13.254768,-4.738288,0 13.25913,-4.74197,0 13.262113,-4.74381,0 13.265326,-4.748182,0 13.268998,-4.750022,0 13.273132,-4.758765,0 13.276805,-4.762907,0 13.281855,-4.766358,0 13.28461,-4.77142,0 13.289887,-4.770499,0 13.294019,-4.77464,0 13.298379,-4.7751,0 13.301133,-4.778321,0 13.302512,-4.782232,0 13.306184,-4.784303,0 13.310084,-4.783842,0 13.313298,-4.786602,0 13.31651,-4.786372,0 13.319721,-4.78292,0 13.324081,-4.783610000000001,0 13.332344,-4.789131,0 13.340373,-4.784758,0 13.344962,-4.785218,0 13.350241,-4.786827000000001,0 13.356209,-4.792579,0 13.359425,-4.79741,0 13.363785,-4.79902,0 13.372733,-4.798558,0 13.378474,-4.80592,0 13.381462,-4.816503,0 13.37917,-4.820875,0 13.377337,-4.823407,0 13.377936,-4.826142,0 13.379844,-4.826353,0 13.381341,-4.826565,0 13.381922,-4.826901,0 13.382166,-4.827481,0 13.382314,-4.828327,0 13.382366,-4.829247,0 13.382563,-4.830359,0 13.382959,-4.831653,0 13.385496,-4.836017,0 13.387368,-4.847286,0 13.385083,-4.849823,0 13.380728,-4.851217000000001,0 13.378464,-4.860657,0 13.379171,-4.866867,0 13.38747,-4.878577,0 13.391604,-4.879945,0 13.401271,-4.88866,0 13.425684,-4.916428,0 13.430973,-4.919864,0 13.4323559094922,-4.91977283571313,0 </coordinates>
					</LinearRing>
				</outerBoundaryIs>
			</Polygon>
		</Placemark>
		<Placemark>
			<name>Matadi</name>
			<styleUrl>#grad10110</styleUrl>
			<Polygon>
				<outerBoundaryIs>
					<LinearRing>
						<coordinates>
13.424773,-5.798426,0 13.451303,-5.797523000000001,0 13.471444,-5.812798000000001,0 13.481038,-5.853523,0 13.4848315792132,-5.868717304708771,0 13.461443,-5.86867,0 13.456166,-5.870755,0 13.445364,-5.869408,0 13.436825,-5.869592,0 13.395745,-5.870474000000001,0 13.386561,-5.872111000000001,0 13.381749,-5.876034,0 13.365045,-5.896321,0 13.359085,-5.900707,0 13.348977,-5.900967,0 13.3284979456904,-5.89278608561192,0 13.328535888706,-5.89275461349739,0 13.333286,-5.887681000000001,0 13.424773,-5.798426,0 </coordinates>
					</LinearRing>
				</outerBoundaryIs>
			</Polygon>
		</Placemark>
		<Placemark>
			<name>Kisantu</name>
			<styleUrl>#grad5110</styleUrl>
			<Polygon>
				<outerBoundaryIs>
					<LinearRing>
						<coordinates>
15.136784,-4.874527,0 15.253869,-4.866531,0 15.294841,-4.841755,0 15.311294,-4.843401,0 15.321734,-4.820072,0 15.346839,-4.822644,0 15.386651,-4.851048000000001,0 15.440171,-4.856565,0 15.50491,-4.806342,0 15.545047,-4.804839,0 15.57392,-4.824905,0 15.576981,-4.879282,0 15.629938,-4.918823,0 15.664121,-4.964943,0 15.689359,-4.971741,0 15.69237,-5.0005,0 15.682566,-5.023704,0 15.630568,-5.075366,0 15.62605,-5.150505,0 15.606807,-5.220184,0 15.604346,-5.301934,0 15.553178,-5.330149,0 15.453928,-5.321683,0 15.441095,-5.335241,0 15.377546,-5.337642,0 15.310621,-5.267204,0 15.306251,-5.218739,0 15.278807,-5.18762,0 15.21421,-5.168364,0 15.167965,-5.121187000000001,0 15.165647,-5.06673,0 15.155663,-5.055727,0 15.155605,-4.973818,0 15.135296,-4.918127,0 15.136784,-4.874527,0 </coordinates>
					</LinearRing>
				</outerBoundaryIs>
			</Polygon>
		</Placemark>
		<Placemark>
			<name>Kitona</name>
			<styleUrl>#grad4110</styleUrl>
			<Polygon>
				<outerBoundaryIs>
					<LinearRing>
						<coordinates>
12.3708659875673,-5.97174318925251,0 12.370867,-5.963899000000001,0 12.370867,-5.887622000000001,0 12.424895,-5.887622000000001,0 12.424895,-5.98119815860314,0 12.424895,-5.981258861034981,0 12.422971,-5.981257,0 12.412396,-5.988376000000001,0 12.406651,-5.98745,0 12.404581,-5.990667,0 12.405957,-5.994808,0 12.405036,-5.998716,0 12.40756,-6.003778,0 12.410546,-6.006311000000001,0 12.410768,-6.019419,0 12.407091,-6.019185,0 12.395845,-5.997328,0 12.388496,-5.990421000000002,0 12.384365,-5.983748,0 12.3708659875673,-5.97174318925251,0 </coordinates>
					</LinearRing>
				</outerBoundaryIs>
			</Polygon>
		</Placemark>
		<Placemark>
			<name>Mangembo</name>
			<styleUrl>#grad4110</styleUrl>
			<Polygon>
				<outerBoundaryIs>
					<LinearRing>
						<coordinates>
14.5283199934846,-4.86249284492821,0 14.512191,-4.874552,0 14.480546,-4.874178,0 14.4163449756289,-4.9046622967955,0 14.354201,-4.909376,0 14.329354,-4.89807,0 14.325686,-4.853152,0 14.288264,-4.797908,0 14.303731,-4.72424,0 14.270978,-4.686646,0 14.251509,-4.642781,0 14.200473,-4.62662,0 14.154028,-4.631238000000001,0 14.130945,-4.618084,0 14.108895,-4.578463,0 14.109307,-4.545993,0 14.046641,-4.525006,0 14.021559,-4.508699,0 14.003942,-4.473496,0 14.0017754823732,-4.47210828044759,0 14.0017701945963,-4.4721056089755,0 14.017611,-4.434021,0 14.025829,-4.424786,0 14.036614,-4.426357000000001,0 14.045533,-4.420341,0 14.048043,-4.41711,0 14.071967,-4.408751,0 14.076668,-4.407108000000001,0 14.084001,-4.4057,0 14.092962,-4.410038,0 14.099158,-4.410935,0 14.111991,-4.408586,0 14.153207,-4.393701,0 14.15894,-4.393679,0 14.167453,-4.400319,0 14.178457,-4.399586,0 14.190361,-4.394171,0 14.202948,-4.388445,0 14.224196,-4.370183,0 14.234746,-4.370372,0 14.256707,-4.357859,0 14.266736,-4.343782,0 14.280919,-4.336132,0 14.287771,-4.329661,0 14.290273,-4.325048,0 14.29077,-4.324917,0 14.296456,-4.323413,0 14.301291,-4.327535,0 14.308855,-4.327045,0 14.314117,-4.324262,0 14.321411,-4.314338,0 14.339977,-4.312652,0 14.358328,-4.314187,0 14.361749,-4.310031,0 14.362823,-4.293458,0 14.366703,-4.289531,0 14.389956,-4.285681,0 14.392365,-4.285283,0 14.400368,-4.280187,0 14.407242,-4.279238,0 14.413218,-4.282434,0 14.414851,-4.288871,0 14.409862,-4.301087,0 14.407166,-4.313525,0 14.403082,-4.323206,0 14.39578,-4.33129,0 14.386634,-4.337311,0 14.38734,-4.34122,0 14.405951,-4.367042,0 14.417106,-4.382516,0 14.420812,-4.390555000000001,0 14.438798,-4.41257,0 14.458129,-4.427675,0 14.482252,-4.437007,0 14.474282,-4.44579,0 14.472783,-4.445732,0 14.471547,-4.445705,0 14.470526,-4.445776,0 14.469586,-4.445963,0 14.466138,-4.451092,0 14.46295,-4.463753,0 14.45998,-4.469971,0 14.447385,-4.481034,0 14.442572,-4.482882,0 14.43846,-4.492323,0 14.432958,-4.493251,0 14.435261,-4.498771,0 14.43186,-4.520175,0 14.430219,-4.518097000000001,0 14.428411,-4.515809,0 14.425888,-4.516043,0 14.42382,-4.513974,0 14.421297,-4.514208,0 14.413967,-4.519511,0 14.41188,-4.513787,0 14.406013,-4.516944,0 14.401416,-4.514893,0 14.381737,-4.524869000000001,0 14.358883,-4.543602,0 14.358208,-4.546596,0 14.35068,-4.556061,0 14.349339,-4.564119,0 14.35237,-4.574922,0 14.357222,-4.582955,0 14.373763,-4.591789,0 14.381593,-4.595971,0 14.378011,-4.615544,0 14.381068,-4.632559,0 14.385449,-4.637833000000001,0 14.414119,-4.636794,0 14.418257,-4.638847,0 14.425169,-4.645491,0 14.429112,-4.655138,0 14.427356,-4.672633,0 14.426597,-4.675071,0 14.416953,-4.70604,0 14.409693,-4.724018,0 14.407817,-4.766133,0 14.408983,-4.770500000000001,0 14.415902,-4.778524000000001,0 14.416611,-4.783123,0 14.408215,-4.792679,0 14.405655,-4.795593,0 14.401114,-4.806427,0 14.403974,-4.830114,0 14.402965,-4.860949,0 14.40922,-4.874498,0 14.41206,-4.893814,0 14.416206,-4.897478,0 14.4174248740854,-4.89726469420756,0 14.426983,-4.895592,0 14.429869,-4.891268,0 14.432681,-4.887055,0 14.448931,-4.877783,0 14.456494,-4.875911,0 14.467008,-4.866663,0 14.472695,-4.856055,0 14.482762,-4.849800000000001,0 14.489867,-4.848159,0 14.496992,-4.850659,0 14.508498,-4.857973,0 14.528252,-4.86249,0 14.5283199935519,-4.86248861907833,0 14.5283199934846,-4.86249284492821,0 </coordinates>
					</LinearRing>
				</outerBoundaryIs>
			</Polygon>
		</Placemark>
		<Placemark>
			<name>Luozi</name>
			<styleUrl>#grad4110</styleUrl>
			<Polygon>
				<outerBoundaryIs>
					<LinearRing>
						<coordinates>
13.7027452943381,-4.71136361041281,0 13.713669,-4.71348,0 13.71614,-4.713959,0 13.723249,-4.713475,0 13.729198,-4.709084,0 13.731471,-4.703324,0 13.732131,-4.695498000000001,0 13.730246,-4.681699,0 13.724955,-4.677805,0 13.717834,-4.675298,0 13.714165,-4.67554,0 13.711389,-4.669107,0 13.71158,-4.658751,0 13.709488,-4.651165000000001,0 13.71358,-4.641027,0 13.720201,-4.632262,0 13.715106,-4.618933,0 13.715991,-4.616941,0 13.717153,-4.614324,0 13.728352,-4.603012,0 13.735427,-4.593094,0 13.748177,-4.56728,0 13.750206,-4.557839,0 13.748343,-4.550252,0 13.750592,-4.53828,0 13.750111,-4.532068,0 13.746182,-4.524028,0 13.738583,-4.51554,0 13.734912,-4.505746,0 13.72816,-4.487732,0 13.728763,-4.464489,0 13.730344,-4.457811,0 13.734905,-4.450893,0 13.738337,-4.44858,0 13.7624,-4.444837,0 13.763311,-4.442283,0 13.768344,-4.438815,0 13.781594,-4.425193,0 13.793894,-4.423743,0 13.807727,-4.422113,0 13.819195,-4.422534,0 13.828846,-4.427793,0 13.852775,-4.448189,0 13.855089,-4.453933000000001,0 13.867295,-4.467237,0 13.870318,-4.478041,0 13.8694,-4.478045,0 13.876802,-4.494586,0 13.87961,-4.497382,0 13.88348,-4.501235,0 13.895661,-4.508095,0 13.919291,-4.509622,0 13.944096,-4.518507,0 13.959691,-4.518221,0 13.969068,-4.511284,0 13.988235,-4.48886,0 14.001028,-4.47389,0 14.0017701945963,-4.4721056089755,0 14.0017754823732,-4.47210828044759,0 14.003942,-4.473496,0 14.021559,-4.508699,0 14.046641,-4.525006,0 14.109307,-4.545993,0 14.108895,-4.578463,0 14.130945,-4.618084,0 14.154028,-4.631238000000001,0 14.200473,-4.62662,0 14.251509,-4.642781,0 14.270978,-4.686646,0 14.303731,-4.72424,0 14.288264,-4.797908,0 14.325686,-4.853152,0 14.329354,-4.89807,0 14.275129,-4.902593,0 14.261176,-4.914995,0 14.207586,-4.91703,0 14.175011,-4.951737,0 14.09184,-4.985793,0 14.067889,-5.008472,0 14.050575,-5.086607,0 13.991984,-5.055443,0 13.927683,-4.997007,0 13.898788,-4.922237,0 13.831146,-4.831424,0 13.747721,-4.773677,0 13.7029850846026,-4.71173097251245,0 13.7027452943381,-4.71136361041281,0 </coordinates>
					</LinearRing>
				</outerBoundaryIs>
			</Polygon>
		</Placemark>
		<Placemark>
			<name>Lukula</name>
			<styleUrl>#grad5110</styleUrl>
			<Polygon>
				<outerBoundaryIs>
					<LinearRing>
						<coordinates>
13.036458,-5.171198,0 13.081241,-5.168247,0 13.109841,-5.214613,0 13.181794,-5.249415,0 13.185832,-5.35107,0 13.206108,-5.408349,0 13.200838,-5.552901,0 13.125592,-5.597367,0 13.063421,-5.606705000000001,0 13.036779,-5.582839,0 12.992203,-5.502647,0 12.946098,-5.500321,0 12.887426,-5.45222,0 12.712404,-5.507415000000001,0 12.676943,-5.541316,0 12.663105,-5.563233,0 12.692708,-5.623764,0 12.703857,-5.654765000000001,0 12.697976,-5.669673000000001,0 12.6184392455627,-5.60647302671857,0 12.551551,-5.614338,0 12.536522963161,-5.61222398627378,0 12.5363812506249,-5.61198804999337,0 12.536168,-5.594928,0 12.537746,-5.582044,0 12.538719,-5.502685,0 12.538704,-5.499039,0 12.53818,-5.372559,0 12.537734,-5.265057,0 12.538111,-5.246076000000001,0 12.5384218969865,-5.230386026635751,0 12.5384227776763,-5.23038607948394,0 12.5431850127142,-5.2309438518689,0 12.621633,-5.240132,0 12.838612,-5.328728,0 12.893428,-5.330245,0 12.930349,-5.315778000000001,0 12.951746,-5.287222,0 12.969166,-5.228385000000001,0 13.036458,-5.171198,0 </coordinates>
					</LinearRing>
				</outerBoundaryIs>
			</Polygon>
		</Placemark>
		<Placemark>
			<name>Kizu</name>
			<styleUrl>#grad8110</styleUrl>
			<Polygon>
				<outerBoundaryIs>
					<LinearRing>
						<coordinates>
13.029777,-4.79174,0 13.051739,-4.876453,0 13.056409,-4.899007,0 13.020797,-4.932705,0 13.022616,-4.958433,0 12.993041,-4.978718,0 12.916576,-5.014486,0 12.882786,-4.956813,0 12.892385,-4.915426,0 13.029777,-4.79174,0 </coordinates>
					</LinearRing>
				</outerBoundaryIs>
			</Polygon>
		</Placemark>
		<Placemark>
			<name>Nsona-Pangu</name>
			<styleUrl>#grad330</styleUrl>
			<Polygon>
				<outerBoundaryIs>
					<LinearRing>
						<coordinates>
14.047155,-5.166831,0 14.100364,-5.211614,0 14.136163,-5.261359,0 14.238709,-5.353608,0 14.23793,-5.450234,0 14.283597,-5.528265,0 14.295868,-5.578640000000001,0 14.285379,-5.673225000000001,0 14.328618,-5.879818,0 14.319099,-5.883954,0 14.3150071805431,-5.88612665258306,0 14.3149925196283,-5.886141005926191,0 14.2952,-5.882301,0 14.281514,-5.884115000000002,0 14.24331,-5.889177,0 14.231593,-5.889223,0 14.196362,-5.870043,0 14.177258,-5.861608000000001,0 14.163993,-5.868792,0 14.150182,-5.869072000000001,0 14.131553,-5.864084,0 14.078952,-5.866123,0 14.06177,-5.877916000000001,0 14.042664,-5.883007,0 14.038134,-5.884214,0 13.986273,-5.841628,0 13.954165,-5.855313,0 13.951419,-5.857853,0 13.943151,-5.858343000000001,0 13.935543,-5.857511000000001,0 13.914652,-5.855225000000001,0 13.894896,-5.855294000000001,0 13.87653,-5.858579,0 13.859094,-5.864619,0 13.8552,-5.867623,0 13.829268,-5.875072,0 13.812698,-5.875161000000001,0 13.686354,-5.875829,0 13.591727,-5.876317,0 13.572975,-5.874075,0 13.560184,-5.875095000000001,0 13.557953,-5.875274000000001,0 13.548547,-5.878983,0 13.531774,-5.878345,0 13.50693,-5.868762,0 13.4850262736423,-5.86871769848913,0 13.481038,-5.853523,0 13.471444,-5.812798000000001,0 13.506454,-5.753151000000001,0 13.545916,-5.722207000000001,0 13.56764,-5.685954,0 13.561265,-5.570436,0 13.646522,-5.520555,0 13.648306,-5.490935,0 13.552369,-5.420988,0 13.545458,-5.361334,0 13.563635,-5.340043,0 13.660144,-5.276521000000001,0 13.755179,-5.290007,0 13.81084,-5.251008,0 13.83106,-5.251452,0 13.855783,-5.276777,0 13.917715,-5.270783,0 13.93853,-5.256719,0 13.956566,-5.211816,0 13.979053,-5.191951,0 14.047155,-5.166831,0 </coordinates>
					</LinearRing>
				</outerBoundaryIs>
			</Polygon>
		</Placemark>
		<Placemark>
			<name>Kuimba</name>
			<styleUrl>#grad7110</styleUrl>
			<Polygon>
				<outerBoundaryIs>
					<LinearRing>
						<coordinates>
12.8120315035738,-4.79526883684422,0 12.825342,-4.81166,0 12.831579,-4.85407,0 12.892385,-4.915426,0 12.882786,-4.956813,0 12.916576,-5.014486,0 12.911083,-5.029315,0 12.863177,-5.008641,0 12.813985,-4.997879,0 12.792542,-5.003279,0 12.745838,-5.048803,0 12.70703,-5.042395,0 12.640209,-5.072887,0 12.549042,-5.064143,0 12.498663,-5.112739,0 12.4912130279863,-5.11895081301569,0 12.487317,-5.115984,0 12.480436,-5.105625,0 12.47585,-5.097569,0 12.471262,-5.093193,0 12.470805,-5.088821,0 12.474944,-5.075711,0 12.479309,-5.069273,0 12.488032,-5.06583,0 12.492165,-5.065144,0 12.498591,-5.066299000000001,0 12.510525,-5.070221,0 12.519017,-5.070458,0 12.529118,-5.067936000000001,0 12.53922,-5.063113,0 12.552308,-5.05047,0 12.555982,-5.049323,0 12.569063,-5.051174,0 12.574802,-5.050948,0 12.580542,-5.047502,0 12.586742,-5.040144,0 12.597529,-5.040382,0 12.601203,-5.037624,0 12.606486,-5.026815,0 12.614981,-5.02176,0 12.62439,-5.023837,0 12.628981,-5.022,0 12.634494,-5.009809,0 12.636333,-5,0 12.640468,-4.991868,0 12.641388,-4.985197,0 12.641159,-4.983126,0 12.640472,-4.977603,0 12.635198,-4.967476,0 12.632675,-4.961493,0 12.634284,-4.955052,0 12.639565,-4.950914,0 12.644843,-4.950458,0 12.649662,-4.950921,0 12.661365,-4.956911,0 12.665808,-4.957119,0 12.671761,-4.959039,0 12.69355,-4.954392,0 12.711449,-4.954125000000001,0 12.717633,-4.949511,0 12.723813,-4.943056,0 12.726541,-4.932236,0 12.726717,-4.910608,0 12.729911,-4.903009,0 12.738841,-4.895167,0 12.740447,-4.895394,0 12.744431,-4.88897,0 12.748446,-4.882493,0 12.754627,-4.876497,0 12.770684,-4.874392,0 12.778702,-4.869312,0 12.786468,-4.855031,0 12.797102,-4.847696,0 12.80023,-4.846095,0 12.802296,-4.842414,0 12.801608,-4.839192,0 12.794037,-4.834817,0 12.792431,-4.832055,0 12.794038,-4.826534000000001,0 12.800923,-4.819175,0 12.805743,-4.806522,0 12.8120315035738,-4.79526883684422,0 </coordinates>
					</LinearRing>
				</outerBoundaryIs>
			</Polygon>
		</Placemark>
		<Placemark>
			<name>Nselo</name>
			<styleUrl>#grad4110</styleUrl>
			<Polygon>
				<outerBoundaryIs>
					<LinearRing>
						<coordinates>
15.746957,-4.891847,0 15.784593,-4.891006,0 15.811142,-4.797308,0 15.829904,-4.770059,0 15.892517,-4.815069,0 15.922113,-4.815679,0 15.969286,-4.847619,0 15.922482,-4.945396,0 15.939638,-5.080474000000001,0 15.933496,-5.113054,0 15.882483,-5.157408,0 15.867431,-5.184705,0 15.923523,-5.334353,0 15.92718,-5.38275,0 15.909401,-5.428669,0 15.845556,-5.413146,0 15.815959,-5.42436,0 15.701788,-5.427009,0 15.673027,-5.399406,0 15.655259,-5.397668,0 15.635179,-5.371072,0 15.626461,-5.327039,0 15.604346,-5.301934,0 15.606807,-5.220184,0 15.62605,-5.150505,0 15.630568,-5.075366,0 15.682566,-5.023704,0 15.69237,-5.0005,0 15.689359,-4.971741,0 15.734385,-4.929162,0 15.746957,-4.891847,0 </coordinates>
					</LinearRing>
				</outerBoundaryIs>
			</Polygon>
		</Placemark>
		<Placemark>
			<name>Kwilu-Ngongo</name>
			<styleUrl>#grad4110</styleUrl>
			<Polygon>
				<outerBoundaryIs>
					<LinearRing>
						<coordinates>
14.769741,-5.208656,0 14.963553,-5.28973,0 15.031951,-5.322958,0 15.091019,-5.389079,0 15.101982,-5.476887,0 15.120615,-5.524225,0 15.080384,-5.56865,0 15.044932,-5.581512,0 15.000401,-5.675811,0 14.940154,-5.678954,0 14.909863,-5.730601,0 14.844961,-5.748364,0 14.800082,-5.70625,0 14.769273,-5.719767,0 14.673442,-5.685944,0 14.648314,-5.655120000000001,0 14.638927,-5.614652000000001,0 14.57436,-5.577523,0 14.586649,-5.533655,0 14.62686,-5.510576,0 14.628261,-5.457476,0 14.613889,-5.431536,0 14.625905,-5.362662,0 14.585995,-5.35131,0 14.555348,-5.37917,0 14.520906,-5.377096,0 14.473496,-5.318909,0 14.490579,-5.255645,0 14.549709,-5.259592,0 14.602434,-5.277988,0 14.705282,-5.244666,0 14.769741,-5.208656,0 </coordinates>
					</LinearRing>
				</outerBoundaryIs>
			</Polygon>
		</Placemark>
		<Placemark>
			<name>Ngidinga</name>
			<styleUrl>#grad4110</styleUrl>
			<Polygon>
				<outerBoundaryIs>
					<LinearRing>
						<coordinates>
15.604346,-5.301934,0 15.626461,-5.327039,0 15.635179,-5.371072,0 15.655259,-5.397668,0 15.673027,-5.399406,0 15.701788,-5.427009,0 15.815959,-5.42436,0 15.845556,-5.413146,0 15.909401,-5.428669,0 15.925602,-5.479613,0 15.922983,-5.527904000000001,0 15.89356,-5.623535000000001,0 15.856235,-5.676549000000001,0 15.865373,-5.758447,0 15.917164,-5.86256,0 15.9254138538658,-5.87860071546184,0 15.912208,-5.878707,0 15.86268,-5.879102000000001,0 15.856948,-5.880745,0 15.846142,-5.879430000000001,0 15.794683,-5.879732,0 15.78621,-5.878945,0 15.708483,-5.871722,0 15.670106,-5.870102,0 15.660241,-5.87049,0 15.553887,-5.874665,0 15.534039,-5.876242000000001,0 15.525872,-5.876891,0 15.4318773822141,-5.87621257531676,0 15.420251,-5.859369,0 15.352598,-5.772051,0 15.318857,-5.749520000000001,0 15.25796,-5.654366,0 15.271613,-5.636301,0 15.273773,-5.587355,0 15.354739,-5.483231000000001,0 15.377546,-5.337642,0 15.441095,-5.335241,0 15.453928,-5.321683,0 15.553178,-5.330149,0 15.604346,-5.301934,0 </coordinates>
					</LinearRing>
				</outerBoundaryIs>
			</Polygon>
		</Placemark>
		<Placemark>
			<name>Mbanza-Ngungu</name>
			<styleUrl>#grad4110</styleUrl>
			<Polygon>
				<outerBoundaryIs>
					<LinearRing>
						<coordinates>
14.922913,-5.045353,0 14.932938,-5.114551,0 14.971898,-5.161573,0 14.973437,-5.271132,0 14.963553,-5.28973,0 14.769741,-5.208656,0 14.813923,-5.09202,0 14.885715,-5.04287,0 14.922913,-5.045353,0 </coordinates>
					</LinearRing>
				</outerBoundaryIs>
			</Polygon>
		</Placemark>
		<Placemark>
			<name>Libenge</name>
			<styleUrl>#grad4110</styleUrl>
			<Polygon>
				<outerBoundaryIs>
					<LinearRing>
						<coordinates>
19.23106,4.020257,0 19.249741,3.902457,0 19.322781,3.809477,0 19.341072,3.761486,0 19.304365,3.667414,0 19.271276,3.641378,0 19.262045,3.589475000000001,0 19.19199,3.535372000000001,0 19.183287,3.483797000000001,0 19.192276,3.466632,0 19.162853,3.363961,0 19.059603,3.299824000000001,0 18.973665,3.224526,0 18.968557,3.188433,0 18.975039,3.055808,0 18.91045,3.010499,0 18.767027,2.964016,0 18.71722,2.918332,0 18.68001,2.900891,0 18.595739,2.817383,0 18.581354,2.739156,0 18.544664,2.708122,0 18.530298,2.709239,0 18.485506,2.655180000000001,0 18.411558,2.608839,0 18.36858,2.592577,0 18.3373471207937,2.59650723389899,0 18.338797,2.598863000000001,0 18.343433,2.622373,0 18.35293,2.638553,0 18.355404,2.644556000000001,0 18.360388,2.651727,0 18.384083,2.698624,0 18.3943,2.710207,0 18.396992,2.717822,0 18.397633,2.724271,0 18.401001,2.733272,0 18.411255,2.739792,0 18.420551,2.752289,0 18.429136,2.768233,0 18.432959,2.777928,0 18.436302,2.790612,0 18.438261,2.804666,0 18.445461,2.822441,0 18.445818,2.836714000000001,0 18.439274,2.85554,0 18.438467,2.872336,0 18.439541,2.882472,0 18.442225,2.891238,0 18.447159,2.905775,0 18.452957,2.927452999999999,0 18.457722,2.933473,0 18.460653,2.939939,0 18.463385,2.942261,0 18.467852,2.958175,0 18.474869,2.969505,0 18.493979,2.986907,0 18.496929,2.990611,0 18.504904,2.996193,0 18.516914,3.014003,0 18.521643,3.025316,0 18.526075,3.046525,0 18.529404,3.061511,0 18.532778,3.070282,0 18.543934,3.079569,0 18.576113,3.095222,0 18.584799,3.097586000000001,0 18.594584,3.106403,0 18.601398,3.114507,0 18.614746,3.138081,0 18.625595,3.158875000000001,0 18.636366,3.191408000000001,0 18.641741,3.20894,0 18.642576,3.220686,0 18.640228,3.229187,0 18.634745,3.260454,0 18.638435,3.290175,0 18.644978,3.304723000000001,0 18.648329,3.316946999999999,0 18.649839,3.330539,0 18.648834,3.343654,0 18.645065,3.35859,0 18.632507,3.386125,0 18.632202,3.397172,0 18.636473,3.409173,0 18.639168,3.416788,0 18.640471,3.427387,0 18.639866,3.448561000000001,0 18.635096,3.471089000000001,0 18.634657,3.473156,0 18.622961,3.508064,0 18.618435,3.533354,0 18.617226,3.542554,0 18.617828,3.554759,0 18.61599,3.588816000000001,0 18.610876,3.632518999999999,0 18.60611000000001,3.659189000000001,0 18.601641,3.675732,0 18.594664,3.690416,0 18.591364,3.703744,0 18.58864,3.732961,0 18.589558,3.732968000000001,0 18.58742,3.743772,0 18.587137,3.751367,0 18.59778,3.803009,0 18.598389,3.814524,0 18.595228,3.840745,0 18.596277,3.854565,0 18.6001627320474,3.87458492711985,0 18.610001,3.875115,0 18.654991,3.886317,0 18.781496,3.882852,0 18.854544,3.916900000000001,0 19.013073,3.951105000000001,0 19.035353,3.973754,0 19.133411,4.007538,0 19.23106,4.020257,0 </coordinates>
					</LinearRing>
				</outerBoundaryIs>
			</Polygon>
		</Placemark>
		<Placemark>
			<name>Lisala</name>
			<styleUrl>#grad5110</styleUrl>
			<Polygon>
				<outerBoundaryIs>
					<LinearRing>
						<coordinates>
21.431997,2.507771,0 21.55055,2.491022,0 21.570503,2.471495,0 21.585146,2.446148,0 21.576769,2.323624,0 21.658926,2.214341,0 21.70606,2.170325,0 21.660419,2.153837,0 21.56146,2.15862,0 21.383368,2.145545,0 21.315535,2.120939,0 21.09896300000001,2.085068,0 20.949343,2.040637,0 20.672049,2.000864,0 20.675705,2.046502,0 20.653795,2.164023,0 20.660576,2.242491,0 20.624479,2.312103,0 20.724371,2.420342,0 20.795835,2.492394,0 20.766607,2.601346,0 20.898155,2.601924,0 21.126163,2.557406,0 21.273483,2.510649,0 21.431997,2.507771,0 </coordinates>
					</LinearRing>
				</outerBoundaryIs>
			</Polygon>
		</Placemark>
		<Placemark>
			<name>Loko</name>
			<styleUrl>#grad330</styleUrl>
			<Polygon>
				<outerBoundaryIs>
					<LinearRing>
						<coordinates>
20.259562,3.878252,0 20.274956,3.868418,0 20.404469,3.874855999999999,0 20.599543,3.951689,0 20.686255,3.946183,0 20.748512,3.927941,0 20.863272,3.943626,0 20.954376,3.939277,0 21.033815,3.913354,0 21.171307,3.821499,0 21.194437,3.827555,0 21.303387,3.779145000000001,0 21.338726,3.7415,0 21.309336,3.71562,0 21.278116,3.660992,0 21.221518,3.615215,0 21.198475,3.611957,0 21.156626,3.578243000000001,0 21.028801,3.529396,0 20.972692,3.483022000000001,0 20.928331,3.467255000000001,0 20.905716,3.44268,0 20.833738,3.405625,0 20.653107,3.286186,0 20.598602,3.314213,0 20.543186,3.366667000000001,0 20.484585,3.482645,0 20.317051,3.576096,0 20.131783,3.667776,0 20.047636,3.676598,0 19.946852,3.706588,0 19.88574,3.758754,0 19.841818,3.856356,0 19.84416,3.884784,0 19.870346,3.899863,0 19.929039,3.896593,0 20.009737,3.874434,0 20.1045,3.881859,0 20.237803,3.866321,0 20.259562,3.878252,0 </coordinates>
					</LinearRing>
				</outerBoundaryIs>
			</Polygon>
		</Placemark>
		<Placemark>
			<name>Lukolela</name>
			<styleUrl>#grad330</styleUrl>
			<Polygon>
				<outerBoundaryIs>
					<LinearRing>
						<coordinates>
17.717779,-0.133889,0 18.057764,-0.166239,0 17.954332,-0.279402,0 17.818348,-0.442649,0 17.736044,-0.5555520000000001,0 17.706778,-0.593956,0 17.672691,-0.652083,0 17.644346,-0.6966560000000001,0 17.62715,-0.762081,0 17.600807,-0.836069,0 17.57217,-0.8725000000000001,0 17.484221,-1.156983,0 17.449318,-1.312745,0 17.476967,-1.47158,0 17.480974,-1.634686,0 17.445639,-1.669308,0 17.368227,-1.692337,0 17.315849,-1.734098,0 17.263718,-1.749821,0 17.227831,-1.784319,0 17.210463,-1.778458,0 17.172007,-1.82733,0 17.148878,-1.83146,0 17.12487,-1.853701,0 17.061333,-1.859901,0 16.985649,-1.939922,0 16.9489,-2.039597,0 16.872375,-2.112627,0 16.791893,-2.149072,0 16.69775,-2.152746,0 16.655306,-2.145093,0 16.51663,-2.147202,0 16.434328,-2.178951,0 16.1961286039692,-2.21148789693968,0 16.1961255577706,-2.21148838489352,0 16.200893,-2.197611,0 16.215448,-2.171064,0 16.242018,-2.122595,0 16.262497,-2.107283,0 16.290291,-2.091463,0 16.301296,-2.084004,0 16.323526,-2.068937,0 16.359221,-2.038344,0 16.396139,-2.001447,0 16.40555,-1.992041,0 16.436857,-1.956415,0 16.478897,-1.906298,0 16.487879,-1.895589,0 16.538164,-1.828789,0 16.552189,-1.803849,0 16.553743,-1.801087,0 16.589008,-1.745197,0 16.614866,-1.694399,0 16.647974,-1.629352,0 16.655954,-1.613669,0 16.671612,-1.581592,0 16.726217,-1.46971,0 16.7269,-1.46807,0 16.741488,-1.433048,0 16.745058,-1.426906,0 16.761347,-1.398883,0 16.783388,-1.355347,0 16.795807,-1.330821,0 16.81592,-1.301024,0 16.8458,-1.263571,0 16.856796,-1.253693,0 16.881657,-1.231362,0 16.896601,-1.213554,0 16.930202,-1.185958,0 16.949976,-1.172482,0 16.951454,-1.171317,0 16.97677,-1.15137,0 16.990412,-1.142996,0 17.023445,-1.13126,0 17.041199,-1.123084,0 17.05619,-1.11194,0 17.060078,-1.110119,0 17.066658,-1.107036,0 17.088449,-1.089406,0 17.111403,-1.074295,0 17.130281,-1.06404,0 17.164217,-1.051604,0 17.169518,-1.050641,0 17.182692,-1.048247,0 17.208715,-1.046669,0 17.215818,-1.049374,0 17.237497,-1.04714,0 17.254807,-1.040802,0 17.286985,-1.019825,0 17.295479,-1.014289,0 17.317793,-1.005843,0 17.330074,-0.999313,0 17.341194,-0.990493,0 17.375286,-0.9531200000000001,0 17.38419,-0.94336,0 17.385111,-0.94235,0 17.393288,-0.9367700000000001,0 17.428865,-0.90271,0 17.456505,-0.875605,0 17.465776,-0.8645020000000001,0 17.467831,-0.864486,0 17.469175,-0.861258,0 17.473835,-0.8564320000000001,0 17.487062,-0.842733,0 17.492512,-0.839013,0 17.493849,-0.835096,0 17.530758,-0.791612,0 17.534103,-0.78767,0 17.543549,-0.770132,0 17.55315,-0.759779,0 17.560295,-0.7520750000000001,0 17.574512,-0.731972,0 17.609581,-0.693549,0 17.633184,-0.662672,0 17.638035,-0.656327,0 17.654896,-0.6251750000000002,0 17.672758,-0.6048130000000002,0 17.683636,-0.595305,0 17.700066,-0.567603,0 17.703053,-0.559204,0 17.709652,-0.540646,0 17.718693,-0.5031290000000001,0 17.72822,-0.44218,0 17.729881,-0.436119,0 17.740395,-0.39775,0 17.74185,-0.3809710000000001,0 17.73962,-0.333447,0 17.73744,-0.318538,0 17.735731,-0.311762,0 17.734606,-0.307308,0 17.722012,-0.27526,0 17.715263,-0.232831,0 17.713985,-0.216538,0 17.715658,-0.198612,0 17.71472,-0.18877,0 17.711653,-0.156624,0 17.7133088029159,-0.133510905892745,0 17.717779,-0.133889,0 </coordinates>
					</LinearRing>
				</outerBoundaryIs>
			</Polygon>
		</Placemark>
		<Placemark>
			<name>Bwamanda</name>
			<styleUrl>#grad4110</styleUrl>
			<Polygon>
				<outerBoundaryIs>
					<LinearRing>
						<coordinates>
19.192276,3.466632,0 19.2304,3.466054999999999,0 19.371983,3.393947,0 19.41065,3.391197,0 19.442432,3.369584,0 19.541159,3.350722,0 19.657686,3.193522,0 19.639399,3.071631,0 19.561222,2.96293,0 19.460938,2.967979,0 19.376217,2.958526,0 19.300043,2.92757,0 19.209551,2.923,0 19.082781,2.894098,0 19.005234,2.852389,0 18.970755,2.849559,0 18.918951,2.810868,0 18.894241,2.812378,0 18.874006,2.7936,0 18.824652,2.781758,0 18.794209,2.752972,0 18.759712,2.773982,0 18.617081,2.737777,0 18.581354,2.739156,0 18.595739,2.817383,0 18.68001,2.900891,0 18.71722,2.918332,0 18.767027,2.964016,0 18.91045,3.010499,0 18.975039,3.055808,0 18.968557,3.188433,0 18.973665,3.224526,0 19.059603,3.299824000000001,0 19.162853,3.363961,0 19.192276,3.466632,0 </coordinates>
					</LinearRing>
				</outerBoundaryIs>
			</Polygon>
		</Placemark>
		<Placemark>
			<name>Binga</name>
			<styleUrl>#grad5110</styleUrl>
			<Polygon>
				<outerBoundaryIs>
					<LinearRing>
						<coordinates>
20.624479,2.312103,0 20.660576,2.242491,0 20.653795,2.164023,0 20.675705,2.046502,0 20.672049,2.000864,0 20.308422,1.95852,0 20.280506,1.94345,0 20.169296,1.927637,0 20.157675,1.911993,0 19.851439,1.875434,0 19.807255,1.859797,0 19.738518,1.813593,0 19.659544,1.789884,0 19.605284,1.832668,0 19.695919,1.897939,0 19.734709,1.951307,0 19.752831,2.004954,0 19.791275,2.018999,0 19.854004,2.111563,0 19.954828,2.208448,0 19.987402,2.228574000000001,0 20.125221,2.239719,0 20.18700400000001,2.284172,0 20.246115,2.293073000000001,0 20.278204,2.311872,0 20.374678,2.313699,0 20.616848,2.321557,0 20.624479,2.312103,0 </coordinates>
					</LinearRing>
				</outerBoundaryIs>
			</Polygon>
		</Placemark>
		<Placemark>
			<name>Bikoro</name>
			<styleUrl>#grad221</styleUrl>
			<Polygon>
				<outerBoundaryIs>
					<LinearRing>
						<coordinates>
18.255611,-0.3266720000000001,0 18.174343,-0.6352570000000001,0 18.112776,-0.7697220000000001,0 18.080002,-0.8981600000000002,0 18.127438,-0.945935,0 18.260813,-0.9643580000000002,0 18.381714,-0.996105,0 18.51195,-1.076619,0 18.460608,-1.137201,0 18.489874,-1.209877,0 18.541395,-1.286643,0 18.540174,-1.325909,0 18.491301,-1.384268,0 18.475821,-1.436481,0 18.440016,-1.467528,0 18.343864,-1.464694,0 18.283676,-1.480231,0 18.204569,-1.525186,0 18.183647,-1.525477,0 18.166807,-1.544678,0 18.123058,-1.555474,0 18.007303,-1.654432,0 17.985064,-1.692423,0 17.978878,-1.727316,0 18.041048,-1.770397,0 18.047646,-1.806638,0 17.990206,-1.8432,0 17.758587,-1.842661,0 17.731367,-1.832425,0 17.581398,-1.832199,0 17.355616,-1.803468,0 17.318075,-1.760085,0 17.315849,-1.734098,0 17.368227,-1.692337,0 17.445639,-1.669308,0 17.480974,-1.634686,0 17.476967,-1.47158,0 17.449318,-1.312745,0 17.484221,-1.156983,0 17.57217,-0.8725000000000001,0 17.600807,-0.836069,0 17.62715,-0.762081,0 17.640064,-0.768089,0 17.721966,-0.678133,0 17.782303,-0.642415,0 17.796352,-0.61109,0 17.850285,-0.549145,0 17.857161,-0.516079,0 17.884874,-0.476085,0 17.908924,-0.472564,0 17.976658,-0.496124,0 18.019855,-0.483016,0 18.067272,-0.4223920000000001,0 18.089605,-0.334431,0 18.193977,-0.318316,0 18.255611,-0.3266720000000001,0 </coordinates>
					</LinearRing>
				</outerBoundaryIs>
			</Polygon>
		</Placemark>
		<Placemark>
			<name>Boende</name>
			<styleUrl>#grad221</styleUrl>
			<Polygon>
				<outerBoundaryIs>
					<LinearRing>
						<coordinates>
20.328203,-0.060415,0 20.351376,-0.079538,0 20.430521,-0.07580000000000001,0 20.464371,-0.090642,0 20.610643,-0.085712,0 20.639662,-0.07126399999999999,0 20.665976,-0.027867,0 20.738737,-0.004672,0 20.79933700000001,0.048469,0 20.979473,0.09793,0 20.99861,0.149267,0 21.048029,0.194017,0 21.10853,0.234012,0 21.158194,0.244391,0 21.208086,0.238578,0 21.319834,0.194691,0 21.425108,0.121701,0 21.513599,0.107444,0 21.542032,0.09158300000000001,0 21.527363,0.059283,0 21.444759,-0.004341,0 21.423828,-0.110785,0 21.387518,-0.14366,0 21.299658,-0.188886,0 21.260118,-0.260969,0 21.259062,-0.298853,0 21.27762600000001,-0.313677,0 21.442013,-0.307796,0 21.487572,-0.323146,0 21.617401,-0.406715,0 21.685602,-0.42679,0 21.741785,-0.4654809999999999,0 21.780262,-0.460293,0 21.811991,-0.4903480000000001,0 21.850298,-0.49435,0 21.875269,-0.519942,0 21.90460600000001,-0.545162,0 21.940207,-0.548038,0 21.976126,-0.592986,0 21.988455,-0.653857,0 21.953741,-0.765742,0 21.868191,-0.795503,0 21.818623,-0.790296,0 21.739872,-0.8256220000000001,0 21.625238,-0.8371729999999999,0 21.403891,-0.89594,0 21.383236,-0.913933,0 21.390471,-0.9615570000000001,0 21.481045,-1.020474,0 21.53264400000001,-1.076249,0 21.414743,-1.168709,0 21.338623,-1.204932,0 21.315708,-1.204095,0 21.20335800000001,-1.175807,0 21.12252,-1.172808,0 21.070534,-1.145736,0 20.949455,-1.124095,0 20.886869,-1.104188,0 20.863451,-1.084255,0 20.812683,-1.083313,0 20.672813,-1.036041,0 20.655977,-1.020883,0 20.616545,-1.020622,0 20.487373,-0.9740000000000002,0 20.453951,-0.9734480000000002,0 20.241034,-0.8691060000000001,0 20.116268,-0.824274,0 19.997723,-0.7413300000000002,0 19.928364,-0.7119760000000001,0 19.853226,-0.6149520000000001,0 19.82493,-0.4935240000000001,0 19.810335,-0.4789240000000001,0 19.72254,-0.457139,0 19.619667,-0.4099530000000001,0 19.585821,-0.410082,0 19.605286,-0.317267,0 19.679405,-0.273467,0 19.770056,-0.236738,0 19.820887,-0.234597,0 19.905773,-0.259532,0 19.948515,-0.193191,0 19.979725,-0.198159,0 20.062122,-0.255507,0 20.132645,-0.260776,0 20.148184,-0.220744,0 20.164927,-0.137579,0 20.221954,-0.133091,0 20.298851,-0.104033,0 20.32205,-0.08371200000000001,0 20.328203,-0.060415,0 </coordinates>
					</LinearRing>
				</outerBoundaryIs>
			</Polygon>
		</Placemark>
		<Placemark>
			<name>Zongo</name>
			<styleUrl>#grad330</styleUrl>
			<Polygon>
				<outerBoundaryIs>
					<LinearRing>
						<coordinates>
19.0009756993365,4.74393617677314,0 19.260511,4.610349,0 19.457468,4.582619,0 19.496681,4.550907,0 19.492455,4.446239,0 19.476479,4.436123,0 19.46307,4.375805,0 19.398262,4.311526,0 19.348295,4.229832,0 19.346354,4.185352,0 19.368008,4.15765,0 19.354307,4.129648,0 19.23106,4.020257,0 19.133411,4.007538,0 19.035353,3.973754,0 19.013073,3.951105000000001,0 18.854544,3.916900000000001,0 18.781496,3.882852,0 18.654991,3.886317,0 18.610001,3.875115,0 18.6001627320474,3.87458492711985,0 18.600483,3.876235,0 18.600189,3.885441,0 18.601723,3.895812,0 18.607819,3.909207,0 18.620096,3.923797,0 18.636036,3.939104,0 18.642599,3.951581,0 18.647572,3.961746000000001,0 18.652275,3.977893,0 18.6516,4.009427,0 18.6493,4.043942,0 18.647829,4.057974,0 18.648848,4.076398,0 18.645533,4.091799,0 18.640829,4.109031,0 18.63196,4.131759,0 18.626619,4.14162,0 18.62076,4.159996,0 18.618422,4.166655,0 18.617504,4.166648,0 18.594999,4.204473,0 18.583609,4.226952,0 18.577568,4.238189,0 18.571083,4.247351,0 18.564331,4.262036,0 18.55084,4.289104,0 18.546167,4.301501,0 18.54612,4.308407,0 18.549046,4.316255,0 18.561113,4.328772,0 18.578207,4.344087,0 18.599007,4.354364,0 18.606781,4.357642,0 18.612524,4.356302,0 18.616913,4.351959,0 18.617836,4.351045,0 18.625889,4.347418,0 18.637362,4.346579,0 18.64835400000001,4.348958,0 18.663931,4.3516,0 18.676077,4.353066,0 18.702913,4.352563,0 18.717108,4.356115,0 18.733341,4.363595,0 18.748631,4.37498,0 18.753412,4.380077,0 18.75342,4.379157,0 18.762772,4.386818,0 18.764814,4.390055,0 18.773937,4.397715,0 18.790779,4.417167,0 18.794411,4.422947,0 18.800264,4.439331,0 18.811131,4.460814,0 18.816013,4.485248,0 18.817558,4.494467,0 18.819052,4.511281,0 18.820833,4.51935,0 18.822586,4.531793,0 18.831814,4.558328,0 18.83976,4.570813,0 18.85615,4.59026,0 18.874651,4.602355,0 18.884439,4.614161,0 18.889877,4.624557,0 18.891193,4.633773,0 18.895283,4.639786,0 18.90259,4.645129,0 18.90596,4.655971,0 18.918324,4.659737,0 18.932049,4.666044,0 18.93774,4.672758,0 18.947454,4.696071,0 18.9853,4.733613,0 18.994219,4.738276,0 19.0009705070864,4.74393874520747,0 19.0009756993365,4.74393617677314,0 </coordinates>
					</LinearRing>
				</outerBoundaryIs>
			</Polygon>
		</Placemark>
		<Placemark>
			<name>Businga</name>
			<styleUrl>#grad330</styleUrl>
			<Polygon>
				<outerBoundaryIs>
					<LinearRing>
						<coordinates>
21.338726,3.7415,0 21.415138,3.617617,0 21.447578,3.498925,0 21.461472,3.482904,0 21.531639,3.174471,0 21.512802,3.059848000000001,0 21.533209,2.979727,0 21.532757,2.909099,0 21.520233,2.894285,0 21.533836,2.85957,0 21.528128,2.784773,0 21.479742,2.706368,0 21.466764,2.621616,0 21.435339,2.55226,0 21.431997,2.507771,0 21.273483,2.510649,0 21.126163,2.557406,0 20.898155,2.601924,0 20.766607,2.601346,0 20.732134,2.658998,0 20.641363,2.646809000000001,0 20.574568,2.654279,0 20.630587,2.781428,0 20.651876,2.859185000000001,0 20.649181,3.212464,0 20.653107,3.286186,0 20.833738,3.405625,0 20.905716,3.44268,0 20.928331,3.467255000000001,0 20.972692,3.483022000000001,0 21.028801,3.529396,0 21.156626,3.578243000000001,0 21.198475,3.611957,0 21.221518,3.615215,0 21.278116,3.660992,0 21.309336,3.71562,0 21.338726,3.7415,0 </coordinates>
					</LinearRing>
				</outerBoundaryIs>
			</Polygon>
		</Placemark>
		<Placemark>
			<name>Gbadolite</name>
			<styleUrl>#grad330</styleUrl>
			<Polygon>
				<outerBoundaryIs>
					<LinearRing>
						<coordinates>
20.455893,4.620568,0 20.4560016428525,4.62091800194616,0 20.458235,4.615443,0 20.461031,4.606249,0 20.461294,4.599114,0 20.452463,4.573981,0 20.449757,4.56407,0 20.45030600000001,4.544966,0 20.453382,4.524955,0 20.457342,4.512083,0 20.461971,4.502898000000001,0 20.466352,4.498085,0 20.47788,4.485479,0 20.489601,4.480701,0 20.500612,4.480524,0 20.508659,4.476189000000001,0 20.522509,4.457378,0 20.527824,4.448657,0 20.5329,4.442465,0 20.539333,4.439734,0 20.55517,4.437736,0 20.589695,4.411195,0 20.606243,4.403446,0 20.612673,4.401634,0 20.623909,4.402376,0 20.631233,4.405403,0 20.641314,4.408211,0 20.657581,4.41197,0 20.66423,4.41246,0 20.670643,4.414561,0 20.670647,4.41364,0 20.698616,4.41653,0 20.728184,4.421038,0 20.735067,4.420608,0 20.746559,4.415135,0 20.757347,4.413342,0 20.783268,4.412536,0 20.7945,4.413967,0 20.810074,4.41933,0 20.820374,4.424669,0 20.82563,4.428836,0 20.849892,4.440912,0 20.856983,4.445547,0 20.865469,4.445814,0 20.884769,4.43761,0 20.900824,4.438139,0 20.911142,4.438874,0 20.924004,4.434786000000001,0 20.934114,4.430225,0 20.946737,4.428206,0 20.953382,4.429615,0 20.969673,4.428073,0 20.978405,4.424196,0 20.988049,4.421704,0 21.008516,4.407978,0 21.024366,4.402059,0 21.038132,4.401194,0 21.047073,4.401691,0 21.054188,4.400569,0 21.054192,4.399649,0 21.071878,4.393045,0 21.075321,4.392369,0 21.084755,4.384811,0 21.08729,4.381368,0 21.101095,4.370375,0 21.107334,4.358200000000001,0 21.113815,4.342803,0 21.118887,4.336147,0 21.139105,4.32656,0 21.151741,4.320855,0 21.162779,4.312841,0 21.172436,4.306204,0 21.175432,4.302303,0 21.182316,4.301409,0 21.18652,4.302765,0 21.191706,4.304439,0 21.202059,4.295732000000001,0 21.20598,4.289762,0 21.211266,4.28702,0 21.219294,4.286591,0 21.228226,4.289618,0 21.236917,4.295407,0 21.241903,4.311540000000001,0 21.25055100000001,4.329299,0 21.257193,4.332087,0 21.269573,4.332825,0 21.278728,4.337695,0 21.282169,4.337938,0 21.289061,4.334511,0 21.300121,4.320511,0 21.30633,4.315701,0 21.312994,4.312043,0 21.317604,4.305844,0 21.327494,4.297825,0 21.334387,4.293938,0 21.35137200000001,4.289627,0 21.377329,4.277523,0 21.399132,4.272539,0 21.417967,4.264091,0 21.42485,4.262505,0 21.427839,4.260674,0 21.434259,4.260928,0 21.451214,4.265132,0 21.459913,4.269308000000001,0 21.468628,4.268878,0 21.482409,4.262942,0 21.495268,4.257924,0 21.540934,4.248187,0 21.551945,4.247074,0 21.564785,4.247349,0 21.576916,4.254067,0 21.583549,4.259154,0 21.596807,4.272321,0 21.606657,4.275578,0 21.624283,4.285076,0 21.63023,4.290161,0 21.641884,4.303092,0 21.650578,4.309106,0 21.660439,4.309139,0 21.667791,4.30479,0 21.676765,4.295612000000001,0 21.682957,4.295633,0 21.692347,4.299808000000001,0 21.704048,4.297544,0 21.72146,4.303126,0 21.734529,4.30386,0 21.744404,4.299748,0 21.751991,4.293097,0 21.75913600000001,4.281841,0 21.760984,4.277243,0 21.771784,4.270142,0 21.794025,4.271133,0 21.804577,4.270016,0 21.816755,4.261767,0 21.830065,4.258817,0 21.848909,4.245064,0 21.859243,4.240032,0 21.871857,4.240071,0 21.874605,4.241001,0 21.912003,4.233979,0 21.935396,4.232669,0 21.954683,4.223979,0 21.959499,4.223764,0 21.964998,4.225162,0 21.982162,4.236952,0 21.99316,4.240438,0 22.006695,4.238867,0 22.011055,4.237038,0 22.017954,4.230382,0 22.031277,4.221673,0 22.05031,4.221498,0 22.058569,4.22014,0 22.068901,4.214876,0 22.084267,4.214459000000001,0 22.0909183732881,4.2128095947108,0 22.077391,4.154726,0 22.050503,4.130466,0 22.050213,4.116403000000001,0 21.952932,3.999578,0 21.808361,3.917640000000001,0 21.727118,3.899859,0 21.649082,3.860971999999999,0 21.579601,3.849014,0 21.493151,3.797916,0 21.395529,3.79171,0 21.338726,3.7415,0 21.303387,3.779145000000001,0 21.194437,3.827555,0 21.171307,3.821499,0 21.033815,3.913354,0 20.954376,3.939277,0 20.863272,3.943626,0 20.748512,3.927941,0 20.686255,3.946183,0 20.599543,3.951689,0 20.404469,3.874855999999999,0 20.274956,3.868418,0 20.259562,3.878252,0 20.291811,4.057876,0 20.309109,4.166171,0 20.361004,4.375027,0 20.375488,4.48568,0 20.455893,4.620568,0 </coordinates>
					</LinearRing>
				</outerBoundaryIs>
			</Polygon>
		</Placemark>
		<Placemark>
			<name>Gemena</name>
			<styleUrl>#grad5110</styleUrl>
			<Polygon>
				<outerBoundaryIs>
					<LinearRing>
						<coordinates>
19.541159,3.350722,0 19.554468,3.361931,0 19.662737,3.362991000000001,0 19.781105,3.328727,0 19.864002,3.273667,0 19.951775,3.157184,0 19.992081,3.134503,0 20.040037,3.06953,0 20.080338,2.940097,0 20.070518,2.838129,0 20.042175,2.762907,0 19.983477,2.736059000000001,0 19.988626,2.720305,0 19.968384,2.680175,0 19.93084,2.632031,0 19.84103800000001,2.555124,0 19.755724,2.520879,0 19.605923,2.595012,0 19.501329,2.703678,0 19.527243,2.729968,0 19.570042,2.809212,0 19.581722,2.930098000000001,0 19.561222,2.96293,0 19.639399,3.071631,0 19.657686,3.193522,0 19.541159,3.350722,0 </coordinates>
					</LinearRing>
				</outerBoundaryIs>
			</Polygon>
		</Placemark>
		<Placemark>
			<name>Pimu</name>
			<styleUrl>#grad221</styleUrl>
			<Polygon>
				<outerBoundaryIs>
					<LinearRing>
						<coordinates>
21.70606,2.170325,0 21.769661,2.173199,0 21.883831,2.177349,0 21.924793,2.192244,0 22.065193,2.204616,0 22.363113,2.181248,0 22.430948,2.164133,0 22.549732,2.111023,0 22.617786,2.064131,0 22.617008,2.009874,0 22.587521,2.002306,0 22.535822,2.008783,0 22.416552,2.067541,0 22.394274,2.068325,0 22.3692,2.018152,0 22.361839,1.888481,0 22.338326,1.807682,0 22.290836,1.739478,0 22.25057,1.69967,0 22.233326,1.704455,0 22.170242,1.756496,0 22.101414,1.757476,0 21.980774,1.737845,0 21.820072,1.684974,0 21.762463,1.700304,0 21.744589,1.674806,0 21.710196,1.664453,0 21.69239,1.640483,0 21.690737,1.589389,0 21.751699,1.509598,0 21.743607,1.39434,0 21.67943,1.285474,0 21.663183,1.102334,0 21.630188,1.036855,0 21.531475,0.9533120000000001,0 21.503757,0.853724,0 21.505487,0.7244310000000001,0 21.489281,0.717007,0 21.403198,0.7306650000000002,0 21.34046,0.7697530000000001,0 21.311367,0.7699710000000001,0 21.245586,0.800295,0 21.204002,0.8006180000000001,0 21.173164,0.815757,0 21.012127,0.816197,0 20.85942500000001,0.854528,0 20.769508,0.9398840000000002,0 20.779823,1.101178,0 20.717501,1.161212,0 20.641335,1.176232,0 20.47435,1.171035,0 20.463928,1.181721,0 20.466896,1.283269,0 20.436106,1.378113,0 20.450039,1.472856,0 20.497791,1.553933,0 20.502989,1.618744,0 20.48609,1.664149,0 20.436852,1.679632,0 20.371355,1.649874,0 20.345577,1.624338,0 20.292307,1.609474,0 20.060879,1.614272,0 19.968401,1.638024,0 19.814772,1.635505,0 19.7073,1.563971,0 19.61515,1.557529,0 19.465925,1.498822,0 19.374701,1.430257,0 19.26963,1.37391,0 19.144773,1.330839,0 19.119846,1.291151,0 19.087919,1.28308,0 18.991446,1.213269,0 18.93951,1.192696,0 18.90407,1.274917,0 18.913059,1.354096,0 18.951876,1.425478,0 18.992363,1.465149,0 19.014585,1.465538,0 19.06044,1.496276,0 19.152458,1.528823,0 19.29587,1.616649,0 19.402765,1.642363,0 19.461359,1.673945,0 19.492538,1.675339,0 19.638857,1.763188,0 19.659544,1.789884,0 19.738518,1.813593,0 19.807255,1.859797,0 19.851439,1.875434,0 20.157675,1.911993,0 20.169296,1.927637,0 20.280506,1.94345,0 20.308422,1.95852,0 20.672049,2.000864,0 20.949343,2.040637,0 21.09896300000001,2.085068,0 21.315535,2.120939,0 21.383368,2.145545,0 21.56146,2.15862,0 21.660419,2.153837,0 21.70606,2.170325,0 </coordinates>
					</LinearRing>
				</outerBoundaryIs>
			</Polygon>
		</Placemark>
		<Placemark>
			<name>Mbandaka</name>
			<styleUrl>#grad62</styleUrl>
			<Polygon>
				<outerBoundaryIs>
					<LinearRing>
						<coordinates>
18.057764,-0.166239,0 18.075373,-0.177153,0 18.071125,-0.267399,0 18.089605,-0.334431,0 18.067272,-0.4223920000000001,0 18.019855,-0.483016,0 17.976658,-0.496124,0 17.908924,-0.472564,0 17.884874,-0.476085,0 17.857161,-0.516079,0 17.850285,-0.549145,0 17.796352,-0.61109,0 17.782303,-0.642415,0 17.721966,-0.678133,0 17.640064,-0.768089,0 17.62715,-0.762081,0 17.644346,-0.6966560000000001,0 17.672691,-0.652083,0 17.706778,-0.593956,0 17.736044,-0.5555520000000001,0 17.818348,-0.442649,0 17.954332,-0.279402,0 18.057764,-0.166239,0 </coordinates>
					</LinearRing>
				</outerBoundaryIs>
			</Polygon>
		</Placemark>
		<Placemark>
			<name>Mbaya</name>
			<styleUrl>#grad330</styleUrl>
			<Polygon>
				<outerBoundaryIs>
					<LinearRing>
						<coordinates>
20.574568,2.654279,0 20.641363,2.646809000000001,0 20.732134,2.658998,0 20.766607,2.601346,0 20.795835,2.492394,0 20.724371,2.420342,0 20.624479,2.312103,0 20.616848,2.321557,0 20.374678,2.313699,0 20.278204,2.311872,0 20.246115,2.293073000000001,0 20.18700400000001,2.284172,0 20.125221,2.239719,0 19.987402,2.228574000000001,0 19.954828,2.208448,0 19.854004,2.111563,0 19.791275,2.018999,0 19.752831,2.004954,0 19.740852,2.027566,0 19.740288,2.071234,0 19.764383,2.249705,0 19.745174,2.414536,0 19.755724,2.520879,0 19.84103800000001,2.555124,0 19.93084,2.632031,0 19.968384,2.680175,0 19.988626,2.720305,0 19.983477,2.736059000000001,0 20.042175,2.762907,0 20.057676,2.751216,0 20.128704,2.752293,0 20.172171,2.741554,0 20.376987,2.640607000000001,0 20.445953,2.648828,0 20.487728,2.641438,0 20.574568,2.654279,0 </coordinates>
					</LinearRing>
				</outerBoundaryIs>
			</Polygon>
		</Placemark>
		<Placemark>
			<name>Befale</name>
			<styleUrl>#grad330</styleUrl>
			<Polygon>
				<outerBoundaryIs>
					<LinearRing>
						<coordinates>
20.463928,1.181721,0 20.47435,1.171035,0 20.641335,1.176232,0 20.717501,1.161212,0 20.779823,1.101178,0 20.769508,0.9398840000000002,0 20.85942500000001,0.854528,0 21.012127,0.816197,0 21.173164,0.815757,0 21.204002,0.8006180000000001,0 21.245586,0.800295,0 21.311367,0.7699710000000001,0 21.34046,0.7697530000000001,0 21.403198,0.7306650000000002,0 21.489281,0.717007,0 21.514566,0.66055,0 21.519064,0.563977,0 21.491617,0.316757,0 21.511293,0.258823,0 21.555195,0.200988,0 21.556973,0.09902000000000003,0 21.542032,0.09158300000000001,0 21.513599,0.107444,0 21.425108,0.121701,0 21.319834,0.194691,0 21.208086,0.238578,0 21.158194,0.244391,0 21.10853,0.234012,0 21.048029,0.194017,0 20.99861,0.149267,0 20.979473,0.09793,0 20.79933700000001,0.048469,0 20.738737,-0.004672,0 20.665976,-0.027867,0 20.639662,-0.07126399999999999,0 20.610643,-0.085712,0 20.464371,-0.090642,0 20.430521,-0.07580000000000001,0 20.351376,-0.079538,0 20.328203,-0.060415,0 20.244749,-0.010412,0 20.229233,0.027445,0 20.233097,0.124449,0 20.200642,0.167927,0 20.150703,0.201255,0 20.06255700000001,0.28699,0 20.031523,0.358972,0 20.062939,0.426273,0 20.11569,0.4799220000000001,0 20.14048,0.530009,0 20.131689,0.610322,0 20.155575,0.7988380000000001,0 20.18165400000001,0.859717,0 20.199368,1.016111,0 20.317369,1.147895,0 20.366821,1.1673,0 20.463928,1.181721,0 </coordinates>
					</LinearRing>
				</outerBoundaryIs>
			</Polygon>
		</Placemark>
		<Placemark>
			<name>Bokonzi</name>
			<styleUrl>#grad4110</styleUrl>
			<Polygon>
				<outerBoundaryIs>
					<LinearRing>
						<coordinates>
18.794209,2.752972,0 18.801449,2.598643,0 18.819254,2.549028,0 18.811909,2.495889,0 18.827427,2.464916,0 18.777401,2.309311,0 18.752878,2.113251,0 18.715469,2.063308,0 18.685812,1.994842,0 18.65169,1.85742,0 18.610289,1.78072,0 18.510658,1.769935,0 18.496462,1.760739,0 18.335966,1.767607,0 18.197596,1.738405,0 18.082947,1.738823,0 18.076389,1.734444,0 18.0742096178336,1.73416259515057,0 18.074125,1.734445,0 18.072687,1.743175,0 18.065908,1.762906,0 18.064381,1.783598,0 18.058283,1.803795,0 18.058153,1.821048,0 18.059998,1.849129,0 18.067703,1.858161,0 18.067535,1.880476,0 18.074919,1.901929,0 18.077517,1.921275,0 18.080673,1.931445,0 18.091507,1.951487,0 18.092531,1.962114,0 18.091343,1.968087,0 18.086422,1.983693,0 18.085148,2.00117,0 18.084206,2.004844,0 18.067158,2.021277,0 18.065285,2.027015,0 18.0716,2.038798,0 18.070818,2.051446,0 18.075094,2.060683,0 18.078728,2.063932,0 18.080957,2.071543,0 18.088827,2.089551,0 18.090082,2.105207,0 18.09083,2.127302,0 18.090857,2.184596,0 18.091181,2.202317,0 18.09457,2.23824,0 18.098595,2.250697,0 18.10602400000001,2.266632,0 18.11648,2.275687,0 18.123545,2.279423,0 18.135818,2.290103,0 18.144442,2.299374,0 18.153784,2.304508,0 18.163294,2.317698,0 18.167585,2.325094,0 18.180752,2.339002,0 18.185284,2.34502,0 18.190216,2.358634,0 18.190361,2.369912,0 18.193291,2.375917,0 18.202845,2.383584,0 18.207375,2.389832,0 18.211882,2.399071,0 18.213577,2.417264,0 18.22690800000001,2.440378,0 18.228884,2.451669,0 18.228107,2.463861,0 18.232141,2.475398000000001,0 18.236807,2.494534,0 18.241749,2.506999,0 18.2658,2.535028,0 18.268293,2.538268,0 18.276945,2.544547,0 18.295195,2.552509,0 18.312433,2.573581,0 18.321312,2.579861,0 18.329975,2.584529,0 18.3373471207937,2.59650723389899,0 18.36858,2.592577,0 18.411558,2.608839,0 18.485506,2.655180000000001,0 18.530298,2.709239,0 18.544664,2.708122,0 18.581354,2.739156,0 18.617081,2.737777,0 18.759712,2.773982,0 18.794209,2.752972,0 </coordinates>
					</LinearRing>
				</outerBoundaryIs>
			</Polygon>
		</Placemark>
		<Placemark>
			<name>Ikela</name>
			<styleUrl>#grad121</styleUrl>
			<Polygon>
				<outerBoundaryIs>
					<LinearRing>
						<coordinates>
23.11554,-0.217611,0 23.159229,-0.254306,0 23.245213,-0.257378,0 23.35383600000001,-0.31456,0 23.49547400000001,-0.297294,0 23.622681,-0.303599,0 23.673796,-0.325379,0 23.702438,-0.3518950000000001,0 23.70212400000001,-0.36657,0 23.753244,-0.407648,0 23.73773,-0.565169,0 23.828823,-0.6852740000000001,0 23.828478,-0.700276,0 23.85071200000001,-0.716563,0 23.855362,-0.740926,0 24.136843,-1.016052,0 24.390524,-1.344002,0 24.458626,-1.418692,0 24.453402,-1.503791,0 24.461449,-1.529102,0 24.493935,-1.558679,0 24.479174,-1.75909,0 24.461311,-1.766175,0 24.32376100000001,-1.750616,0 24.226786,-1.782053,0 24.185768,-1.81881,0 24.015453,-1.858135,0 23.869305,-1.921726,0 23.800783,-1.968651,0 23.768074,-2.022468,0 23.774668,-2.04948,0 23.705236,-2.103253,0 23.389511,-2.239468,0 23.083557,-2.250868,0 23.029139,-2.239749,0 22.848188,-2.234963,0 22.801693,-2.216483,0 22.675518,-2.198783,0 22.547308,-2.136747,0 22.429554,-1.980215,0 22.364807,-1.918765,0 22.393324,-1.820216,0 22.424465,-1.805749,0 22.449291,-1.76428,0 22.450129,-1.739158,0 22.497023,-1.636362,0 22.52684,-1.602207,0 22.594496,-1.409864,0 22.782486,-0.807682,0 22.79954100000001,-0.688949,0 22.820004,-0.603921,0 22.898893,-0.523629,0 22.918219,-0.4639700000000001,0 22.963852,-0.4410930000000001,0 22.989931,-0.382167,0 23.035982,-0.343373,0 23.080727,-0.231178,0 23.11554,-0.217611,0 </coordinates>
					</LinearRing>
				</outerBoundaryIs>
			</Polygon>
		</Placemark>
		<Placemark>
			<name>Bokungu</name>
			<styleUrl>#grad121</styleUrl>
			<Polygon>
				<outerBoundaryIs>
					<LinearRing>
						<coordinates>
21.556973,0.09902000000000003,0 21.575983,0.084607,0 21.670164,0.065386,0 21.752741,0.06607399999999999,0 21.790653,0.051677,0 21.852619,0.06235,0 21.877552,0.047878,0 22.017948,0.05324799999999999,0 22.127552,0.075512,0 22.142275,0.088646,0 22.307589,0.09711700000000001,0 22.395939,0.121304,0 22.491018,0.124853,0 22.554821,0.109691,0 22.652958,0.06498,0 22.714334,-0.002646,0 22.76668,-0.042981,0 22.89719,-0.100018,0 22.923517,-0.138715,0 22.980612,-0.1842,0 23.080727,-0.231178,0 23.035982,-0.343373,0 22.989931,-0.382167,0 22.963852,-0.4410930000000001,0 22.918219,-0.4639700000000001,0 22.898893,-0.523629,0 22.820004,-0.603921,0 22.79954100000001,-0.688949,0 22.782486,-0.807682,0 22.594496,-1.409864,0 22.52684,-1.602207,0 22.497023,-1.636362,0 22.450129,-1.739158,0 22.449291,-1.76428,0 22.424465,-1.805749,0 22.393324,-1.820216,0 22.365566,-1.787506,0 22.367147,-1.740331,0 22.333811,-1.660532,0 22.309168,-1.643898,0 22.275911,-1.569238,0 22.230764,-1.516486,0 21.970606,-1.395599,0 21.701658,-1.162437,0 21.631781,-1.130247,0 21.562382,-1.072534,0 21.53264400000001,-1.076249,0 21.481045,-1.020474,0 21.390471,-0.9615570000000001,0 21.383236,-0.913933,0 21.403891,-0.89594,0 21.625238,-0.8371729999999999,0 21.739872,-0.8256220000000001,0 21.818623,-0.790296,0 21.868191,-0.795503,0 21.953741,-0.765742,0 21.988455,-0.653857,0 21.976126,-0.592986,0 21.940207,-0.548038,0 21.90460600000001,-0.545162,0 21.875269,-0.519942,0 21.850298,-0.49435,0 21.811991,-0.4903480000000001,0 21.780262,-0.460293,0 21.741785,-0.4654809999999999,0 21.685602,-0.42679,0 21.617401,-0.406715,0 21.487572,-0.323146,0 21.442013,-0.307796,0 21.27762600000001,-0.313677,0 21.259062,-0.298853,0 21.260118,-0.260969,0 21.299658,-0.188886,0 21.387518,-0.14366,0 21.423828,-0.110785,0 21.444759,-0.004341,0 21.527363,0.059283,0 21.542032,0.09158300000000001,0 21.556973,0.09902000000000003,0 </coordinates>
					</LinearRing>
				</outerBoundaryIs>
			</Polygon>
		</Placemark>
		<Placemark>
			<name>Ingende</name>
			<styleUrl>#grad330</styleUrl>
			<Polygon>
				<outerBoundaryIs>
					<LinearRing>
						<coordinates>
19.605286,-0.317267,0 19.585821,-0.410082,0 19.583576,-0.4505680000000001,0 19.633841,-0.565563,0 19.649788,-0.7496930000000001,0 19.730503,-0.891392,0 19.804871,-0.9833620000000002,0 19.832005,-1.07207,0 19.832842,-1.160157,0 19.77721,-1.202406,0 19.716612,-1.22749,0 19.663439,-1.233767,0 19.555592,-1.279903,0 19.446558,-1.30309,0 19.397882,-1.303165,0 19.382286,-1.287678,0 19.369644,-1.194815,0 19.349461,-1.171064,0 19.328781,-1.165319,0 19.287201,-1.236655,0 19.256002,-1.390465,0 19.232027,-1.440541,0 19.188875,-1.496004,0 19.176605,-1.541016,0 19.12801,-1.570157,0 19.051792,-1.413896,0 18.99411600000001,-1.362362,0 18.957691,-1.353642,0 18.922077,-1.318545,0 18.868622,-1.295284,0 18.837873,-1.260221,0 18.810808,-1.118892,0 18.77655,-1.05409,0 18.729879,-1.025085,0 18.661228,-1.032012,0 18.51195,-1.076619,0 18.381714,-0.996105,0 18.260813,-0.9643580000000002,0 18.127438,-0.945935,0 18.080002,-0.8981600000000002,0 18.112776,-0.7697220000000001,0 18.174343,-0.6352570000000001,0 18.255611,-0.3266720000000001,0 18.336542,-0.193978,0 18.619225,-0.166811,0 18.669184,-0.149468,0 18.863464,-0.146757,0 18.916901,-0.187002,0 18.89526,-0.222131,0 18.790491,-0.307669,0 18.779806,-0.340003,0 18.797884,-0.360216,0 18.943432,-0.356299,0 19.126823,-0.269321,0 19.243801,-0.268214,0 19.357971,-0.307533,0 19.539503,-0.297642,0 19.605286,-0.317267,0 </coordinates>
					</LinearRing>
				</outerBoundaryIs>
			</Polygon>
		</Placemark>
		<Placemark>
			<name>Bolomba</name>
			<styleUrl>#grad330</styleUrl>
			<Polygon>
				<outerBoundaryIs>
					<LinearRing>
						<coordinates>
19.119846,1.291151,0 19.138987,1.282307,0 19.153456,1.246233,0 19.15136,1.16194,0 19.042732,0.942174,0 19.028326,0.8968810000000002,0 19.024696,0.820608,0 19.047848,0.7930240000000001,0 19.070446,0.67448,0 19.221539,0.509269,0 19.235956,0.392595,0 19.278536,0.304856,0 19.32111700000001,0.260913,0 19.486643,0.149615,0 19.556866,0.133583,0 19.620939,0.08979200000000001,0 19.711081,0.08992600000000001,0 19.863518,0.11345,0 19.925743,0.14257,0 20.000383,0.142613,0 20.069138,0.157126,0 20.086815,0.17159,0 20.114153,0.171591,0 20.150703,0.201255,0 20.200642,0.167927,0 20.233097,0.124449,0 20.229233,0.027445,0 20.244749,-0.010412,0 20.328203,-0.060415,0 20.32205,-0.08371200000000001,0 20.298851,-0.104033,0 20.221954,-0.133091,0 20.164927,-0.137579,0 20.148184,-0.220744,0 20.132645,-0.260776,0 20.062122,-0.255507,0 19.979725,-0.198159,0 19.948515,-0.193191,0 19.905773,-0.259532,0 19.820887,-0.234597,0 19.770056,-0.236738,0 19.679405,-0.273467,0 19.605286,-0.317267,0 19.539503,-0.297642,0 19.357971,-0.307533,0 19.243801,-0.268214,0 19.126823,-0.269321,0 18.943432,-0.356299,0 18.797884,-0.360216,0 18.779806,-0.340003,0 18.790491,-0.307669,0 18.89526,-0.222131,0 18.916901,-0.187002,0 18.863464,-0.146757,0 18.669184,-0.149468,0 18.619225,-0.166811,0 18.336542,-0.193978,0 18.255611,-0.3266720000000001,0 18.193977,-0.318316,0 18.089605,-0.334431,0 18.071125,-0.267399,0 18.075373,-0.177153,0 18.057764,-0.166239,0 18.08534,-0.060925,0 18.10446,0.146651,0 18.108017,0.282891,0 18.107107,0.489807,0 18.121563,0.634429,0 18.127867,0.6699520000000001,0 18.155016,0.71256,0 18.223749,0.793465,0 18.31193,0.852079,0 18.421818,0.890169,0 18.526369,0.895107,0 18.644169,0.943918,0 18.701376,0.9900110000000002,0 18.714718,0.9907140000000001,0 18.778488,1.059975,0 18.883829,1.121787,0 18.934698,1.174583,0 18.93951,1.192696,0 18.991446,1.213269,0 19.087919,1.28308,0 19.119846,1.291151,0 </coordinates>
					</LinearRing>
				</outerBoundaryIs>
			</Polygon>
		</Placemark>
		<Placemark>
			<name>Basankusu</name>
			<styleUrl>#grad330</styleUrl>
			<Polygon>
				<outerBoundaryIs>
					<LinearRing>
						<coordinates>
20.463928,1.181721,0 20.366821,1.1673,0 20.317369,1.147895,0 20.199368,1.016111,0 20.18165400000001,0.859717,0 20.155575,0.7988380000000001,0 20.131689,0.610322,0 20.14048,0.530009,0 20.11569,0.4799220000000001,0 20.062939,0.426273,0 20.031523,0.358972,0 20.06255700000001,0.28699,0 20.150703,0.201255,0 20.114153,0.171591,0 20.086815,0.17159,0 20.069138,0.157126,0 20.000383,0.142613,0 19.925743,0.14257,0 19.863518,0.11345,0 19.711081,0.08992600000000001,0 19.620939,0.08979200000000001,0 19.556866,0.133583,0 19.486643,0.149615,0 19.32111700000001,0.260913,0 19.278536,0.304856,0 19.235956,0.392595,0 19.221539,0.509269,0 19.070446,0.67448,0 19.047848,0.7930240000000001,0 19.024696,0.820608,0 19.028326,0.8968810000000002,0 19.042732,0.942174,0 19.15136,1.16194,0 19.153456,1.246233,0 19.138987,1.282307,0 19.119846,1.291151,0 19.144773,1.330839,0 19.26963,1.37391,0 19.374701,1.430257,0 19.465925,1.498822,0 19.61515,1.557529,0 19.7073,1.563971,0 19.814772,1.635505,0 19.968401,1.638024,0 20.060879,1.614272,0 20.292307,1.609474,0 20.345577,1.624338,0 20.371355,1.649874,0 20.436852,1.679632,0 20.48609,1.664149,0 20.502989,1.618744,0 20.497791,1.553933,0 20.450039,1.472856,0 20.436106,1.378113,0 20.466896,1.283269,0 20.463928,1.181721,0 </coordinates>
					</LinearRing>
				</outerBoundaryIs>
			</Polygon>
		</Placemark>
		<Placemark>
			<name>Bangabola</name>
			<styleUrl>#grad5110</styleUrl>
			<Polygon>
				<outerBoundaryIs>
					<LinearRing>
						<coordinates>
19.120682,2.444323,0 19.171402,2.404025,0 19.206028,2.406005,0 19.243813,2.391281,0 19.262777,2.35194,0 19.221664,2.220388,0 19.247234,2.074038,0 19.236908,1.860356,0 19.146534,1.856218,0 19.013468,1.909499,0 18.93255,1.914627,0 18.898533,1.881165,0 18.802818,1.864655,0 18.767952,1.833594,0 18.750076,1.802988,0 18.678469,1.755827,0 18.627651,1.754909,0 18.610289,1.78072,0 18.65169,1.85742,0 18.685812,1.994842,0 18.715469,2.063308,0 18.752878,2.113251,0 18.777401,2.309311,0 18.827427,2.464916,0 18.91678,2.465425,0 19.003576,2.433895,0 19.085283,2.429294,0 19.120682,2.444323,0 </coordinates>
					</LinearRing>
				</outerBoundaryIs>
			</Polygon>
		</Placemark>
		<Placemark>
			<name>Tandala</name>
			<styleUrl>#grad7110</styleUrl>
			<Polygon>
				<outerBoundaryIs>
					<LinearRing>
						<coordinates>
19.561222,2.96293,0 19.581722,2.930098000000001,0 19.570042,2.809212,0 19.527243,2.729968,0 19.501329,2.703678,0 19.433901,2.648189,0 19.38636,2.648173,0 19.290886,2.582858,0 19.237238,2.567427,0 19.181452,2.543443,0 19.168596,2.522766,0 19.150389,2.522671,0 19.127937,2.493067,0 19.120682,2.444323,0 19.085283,2.429294,0 19.003576,2.433895,0 18.91678,2.465425,0 18.827427,2.464916,0 18.811909,2.495889,0 18.819254,2.549028,0 18.801449,2.598643,0 18.794209,2.752972,0 18.824652,2.781758,0 18.874006,2.7936,0 18.894241,2.812378,0 18.918951,2.810868,0 18.970755,2.849559,0 19.005234,2.852389,0 19.082781,2.894098,0 19.209551,2.923,0 19.300043,2.92757,0 19.376217,2.958526,0 19.460938,2.967979,0 19.561222,2.96293,0 </coordinates>
					</LinearRing>
				</outerBoundaryIs>
			</Polygon>
		</Placemark>
		<Placemark>
			<name>Monkoto</name>
			<styleUrl>#grad121</styleUrl>
			<Polygon>
				<outerBoundaryIs>
					<LinearRing>
						<coordinates>
21.53264400000001,-1.076249,0 21.562382,-1.072534,0 21.631781,-1.130247,0 21.701658,-1.162437,0 21.970606,-1.395599,0 22.230764,-1.516486,0 22.275911,-1.569238,0 22.309168,-1.643898,0 22.333811,-1.660532,0 22.367147,-1.740331,0 22.365566,-1.787506,0 22.393324,-1.820216,0 22.364807,-1.918765,0 22.269176,-1.921361,0 22.214512,-1.939977,0 22.171511,-1.933698,0 22.138355,-1.956378,0 22.111341,-1.957069,0 22.053701,-2.066463,0 22.032858,-2.151702,0 21.98091300000001,-2.258111,0 21.959837,-2.280942,0 21.97735000000001,-2.330551,0 21.94651,-2.36593,0 21.916237,-2.424357,0 21.832411,-2.483445,0 21.726179,-2.667869,0 21.718454,-2.711297,0 21.668825,-2.698076,0 21.6164,-2.665783,0 21.540396,-2.634684,0 21.478497,-2.566651,0 21.419651,-2.520556,0 21.33424,-2.492326,0 21.157541,-2.485952,0 21.114605,-2.434478,0 21.02455700000001,-2.395404,0 20.950891,-2.384401,0 20.855883,-2.366251,0 20.810816,-2.383925,0 20.800043,-2.399776,0 20.748241,-2.58116,0 20.727983,-2.594506,0 20.414774,-2.473578,0 20.241953,-2.349751,0 20.123171,-2.298478,0 19.955652,-2.166395,0 19.906708,-2.140987,0 19.766415,-2.0922,0 19.66975,-2.090039,0 19.552807,-2.016324,0 19.510395,-1.905351,0 19.442629,-1.801737,0 19.383364,-1.795887,0 19.313761,-1.854405,0 19.285969,-1.908205,0 19.245571,-1.951192,0 19.197474,-1.965277,0 19.168938,-1.936112,0 19.12801,-1.570157,0 19.176605,-1.541016,0 19.188875,-1.496004,0 19.232027,-1.440541,0 19.256002,-1.390465,0 19.287201,-1.236655,0 19.328781,-1.165319,0 19.349461,-1.171064,0 19.369644,-1.194815,0 19.382286,-1.287678,0 19.397882,-1.303165,0 19.446558,-1.30309,0 19.555592,-1.279903,0 19.663439,-1.233767,0 19.716612,-1.22749,0 19.77721,-1.202406,0 19.832842,-1.160157,0 19.832005,-1.07207,0 19.804871,-0.9833620000000002,0 19.730503,-0.891392,0 19.649788,-0.7496930000000001,0 19.633841,-0.565563,0 19.583576,-0.4505680000000001,0 19.585821,-0.410082,0 19.619667,-0.4099530000000001,0 19.72254,-0.457139,0 19.810335,-0.4789240000000001,0 19.82493,-0.4935240000000001,0 19.853226,-0.6149520000000001,0 19.928364,-0.7119760000000001,0 19.997723,-0.7413300000000002,0 20.116268,-0.824274,0 20.241034,-0.8691060000000001,0 20.453951,-0.9734480000000002,0 20.487373,-0.9740000000000002,0 20.616545,-1.020622,0 20.655977,-1.020883,0 20.672813,-1.036041,0 20.812683,-1.083313,0 20.863451,-1.084255,0 20.886869,-1.104188,0 20.949455,-1.124095,0 21.070534,-1.145736,0 21.12252,-1.172808,0 21.20335800000001,-1.175807,0 21.315708,-1.204095,0 21.338623,-1.204932,0 21.414743,-1.168709,0 21.53264400000001,-1.076249,0 </coordinates>
					</LinearRing>
				</outerBoundaryIs>
			</Polygon>
		</Placemark>
		<Placemark>
			<name>Budjala</name>
			<styleUrl>#grad4110</styleUrl>
			<Polygon>
				<outerBoundaryIs>
					<LinearRing>
						<coordinates>
19.501329,2.703678,0 19.605923,2.595012,0 19.755724,2.520879,0 19.745174,2.414536,0 19.764383,2.249705,0 19.740288,2.071234,0 19.740852,2.027566,0 19.752831,2.004954,0 19.734709,1.951307,0 19.695919,1.897939,0 19.605284,1.832668,0 19.439535,1.824836,0 19.406237,1.837945,0 19.267557,1.844513,0 19.236908,1.860356,0 19.247234,2.074038,0 19.221664,2.220388,0 19.262777,2.35194,0 19.243813,2.391281,0 19.206028,2.406005,0 19.171402,2.404025,0 19.120682,2.444323,0 19.127937,2.493067,0 19.150389,2.522671,0 19.168596,2.522766,0 19.181452,2.543443,0 19.237238,2.567427,0 19.290886,2.582858,0 19.38636,2.648173,0 19.433901,2.648189,0 19.501329,2.703678,0 </coordinates>
					</LinearRing>
				</outerBoundaryIs>
			</Polygon>
		</Placemark>
		<Placemark>
			<name>Bosobolo</name>
			<styleUrl>#grad221</styleUrl>
			<Polygon>
				<outerBoundaryIs>
					<LinearRing>
						<coordinates>
20.4560016428525,4.62091800194616,0 20.455893,4.620568,0 20.375488,4.48568,0 20.361004,4.375027,0 20.309109,4.166171,0 20.291811,4.057876,0 20.259562,3.878252,0 20.237803,3.866321,0 20.1045,3.881859,0 20.009737,3.874434,0 19.929039,3.896593,0 19.870346,3.899863,0 19.84416,3.884784,0 19.817495,3.898655,0 19.72558,3.906879,0 19.632704,3.948584,0 19.564365,4.01289,0 19.530796,4.079479,0 19.47081,4.158451,0 19.368008,4.15765,0 19.346354,4.185352,0 19.348295,4.229832,0 19.398262,4.311526,0 19.46307,4.375805,0 19.476479,4.436123,0 19.492455,4.446239,0 19.496681,4.550907,0 19.457468,4.582619,0 19.260511,4.610349,0 19.0009756993365,4.74393617677314,0 19.0009705070864,4.74393874520747,0 19.00334700000001,4.745932,0 19.009724,4.753340000000001,0 19.013762,4.767638,0 19.019148,4.786548000000001,0 19.022558,4.791404,0 19.034658,4.801152,0 19.043255,4.820543,0 19.059399,4.843897,0 19.064333,4.861883,0 19.068132,4.87779,0 19.076515,4.894877,0 19.086088,4.905298,0 19.095877,4.918021,0 19.097916,4.922177000000001,0 19.105906,4.928904,0 19.112766,4.932861,0 19.136126,4.940607,0 19.148283,4.941836,0 19.160679,4.941455,0 19.173998,4.94016,0 19.187544,4.939326,0 19.202444,4.942183,0 19.212036,4.949839,0 19.217468,4.962303,0 19.226488,4.988369,0 19.230793,4.997373,0 19.233696,5,0 19.241293,5.006876,0 19.256163,5.014795,0 19.262583,5.015986000000001,0 19.269901,5.020405,0 19.284554,5.026481,0 19.297806,5.036461,0 19.309456,5.04574,0 19.324318,5.05527,0 19.33783,5.060647000000001,0 19.358873,5.072975000000001,0 19.368002,5.081778,0 19.378,5.098641,0 19.391918,5.112766,0 19.403347,5.121121,0 19.412973,5.123712,0 19.422817,5.128375,0 19.429924,5.130029,0 19.44072,5.128714,0 19.44692,5.128521,0 19.461864,5.124699000000001,0 19.475191,5.122478,0 19.489655,5.122334,0 19.507544,5.125204000000001,0 19.51898,5.132177,0 19.527662,5.139363,0 19.547602,5.145006,0 19.554943,5.14574,0 19.5662,5.144195,0 19.57656100000001,5.138963,0 19.591511,5.133987,0 19.602085,5.131518,0 19.612665,5.127897,0 19.63516200000001,5.128028000000001,0 19.681503,5.133361,0 19.696426,5.132987,0 19.724512,5.118878000000001,0 19.740833,5.114828,0 19.76062,5.106655,0 19.775568,5.101906,0 19.775562,5.102827,0 19.792789,5.100853,0 19.815769,5.096379,0 19.825197,5.09344,0 19.844339,5.076975,0 19.848255,5.074235,0 19.85474,5.063684,0 19.863379,5.036572,0 19.869415,5.023947000000001,0 19.873814,5.017067,0 19.890425,5.001277,0 19.892181,5,0 19.900793,4.993739,0 19.9151,4.979547,0 19.931196,4.973881000000001,0 19.941074,4.972094,0 19.949337,4.972138,0 19.966755,4.977067,0 19.971794,4.978935,0 19.98764200000001,4.976719,0 20,4.972662,0 20.004196,4.971285,0 20.023962,4.965867,0 20.036856,4.95811,0 20.051376,4.946218,0 20.068243,4.924212,0 20.084137,4.913018,0 20.092203,4.906385,0 20.09634,4.905256,0 20.108086,4.897032,0 20.1182,4.893862,0 20.122559,4.894345,0 20.137508,4.887979,0 20.156845,4.87588,0 20.162611,4.870156,0 20.169811,4.85316,0 20.196331,4.827287,0 20.203007,4.823178,0 20.21381,4.819321,0 20.239128,4.804028,0 20.25501600000001,4.79306,0 20.271601,4.780024,0 20.280804,4.775236,0 20.307659,4.7733,0 20.318239,4.768289,0 20.336428,4.755719,0 20.343103,4.751149,0 20.357857,4.736951,0 20.363863,4.728464,0 20.373133,4.709174,0 20.384445,4.694498,0 20.405178,4.676876,0 20.430325,4.647534,0 20.447136,4.634035,0 20.453362,4.627389,0 20.4560016428525,4.62091800194616,0 </coordinates>
					</LinearRing>
				</outerBoundaryIs>
			</Polygon>
		</Placemark>
		<Placemark>
			<name>Wapinda</name>
			<styleUrl>#grad121</styleUrl>
			<Polygon>
				<outerBoundaryIs>
					<LinearRing>
						<coordinates>
22.5268576053583,4.19299874889144,0 22.621674,4.145246,0 22.730165,4.13663,0 22.756521,4.116235,0 22.80747,3.982831,0 22.887354,3.945533000000001,0 22.92071,3.950222000000001,0 22.941141,3.935900000000001,0 23.062525,3.982001,0 23.327866,4.071857,0 23.42153,4.033204,0 23.437178,4.016633,0 23.444262,3.987025,0 23.44604500000001,3.939457,0 23.428297,3.918426000000001,0 23.429005,3.897129,0 23.35137200000001,3.821947000000001,0 23.312836,3.811749,0 23.277145,3.867747000000001,0 23.208256,3.873667,0 23.142523,3.846493,0 23.058512,3.753671,0 23.032738,3.703997,0 22.985889,3.660949,0 22.791929,3.550971000000001,0 22.654047,3.444334000000001,0 22.601221,3.431474000000001,0 22.550575,3.372727,0 22.527283,3.301935,0 22.535629,3.217789,0 22.471184,3.166127,0 22.409201,3.011426,0 22.373032,2.963981,0 22.309305,2.963989000000001,0 22.293591,2.97943,0 22.271717,2.964827,0 22.223448,2.985445,0 22.179115,2.986308,0 22.07753,2.932368,0 22.00684,2.928941,0 21.930927,2.944972,0 21.913673,2.930147,0 21.875853,2.926059,0 21.845518,2.890393,0 21.721575,2.869349000000001,0 21.639307,2.877699,0 21.618149,2.898928,0 21.532757,2.909099,0 21.533209,2.979727,0 21.512802,3.059848000000001,0 21.531639,3.174471,0 21.461472,3.482904,0 21.447578,3.498925,0 21.415138,3.617617,0 21.338726,3.7415,0 21.395529,3.79171,0 21.493151,3.797916,0 21.579601,3.849014,0 21.649082,3.860971999999999,0 21.727118,3.899859,0 21.808361,3.917640000000001,0 21.952932,3.999578,0 22.050213,4.116403000000001,0 22.050503,4.130466,0 22.077391,4.154726,0 22.0909183732881,4.2128095947108,0 22.09528,4.211728,0 22.118711,4.19614,0 22.126518,4.191788,0 22.148594,4.167678,0 22.155485,4.162863,0 22.163763,4.154138,0 22.173405,4.1491,0 22.186949,4.142921,0 22.198204,4.135125,0 22.219091,4.126433,0 22.240189,4.124418,0 22.266352,4.114358,0 22.28126,4.112094,0 22.306015,4.115151,0 22.328716,4.113828,0 22.340179,4.113627,0 22.359428,4.118049,0 22.3874,4.118349,0 22.392208,4.120893,0 22.398169,4.121138,0 22.409393,4.125539,0 22.428425,4.125355,0 22.445164,4.124475,0 22.454098,4.127949,0 22.459133,4.132104,0 22.469883,4.14341,0 22.485224,4.152884,0 22.493692,4.15958,0 22.501465,4.170418,0 22.504215,4.171115,0 22.507414,4.176647,0 22.520454,4.189569,0 22.5268576053583,4.19299874889144,0 </coordinates>
					</LinearRing>
				</outerBoundaryIs>
			</Polygon>
		</Placemark>
		<Placemark>
			<name>Karawa</name>
			<styleUrl>#grad330</styleUrl>
			<Polygon>
				<outerBoundaryIs>
					<LinearRing>
						<coordinates>
19.368008,4.15765,0 19.47081,4.158451,0 19.530796,4.079479,0 19.564365,4.01289,0 19.632704,3.948584,0 19.72558,3.906879,0 19.817495,3.898655,0 19.84416,3.884784,0 19.841818,3.856356,0 19.88574,3.758754,0 19.946852,3.706588,0 20.047636,3.676598,0 20.131783,3.667776,0 20.317051,3.576096,0 20.484585,3.482645,0 20.543186,3.366667000000001,0 20.598602,3.314213,0 20.653107,3.286186,0 20.649181,3.212464,0 20.651876,2.859185000000001,0 20.630587,2.781428,0 20.574568,2.654279,0 20.487728,2.641438,0 20.445953,2.648828,0 20.376987,2.640607000000001,0 20.172171,2.741554,0 20.128704,2.752293,0 20.057676,2.751216,0 20.042175,2.762907,0 20.070518,2.838129,0 20.080338,2.940097,0 20.040037,3.06953,0 19.992081,3.134503,0 19.951775,3.157184,0 19.864002,3.273667,0 19.781105,3.328727,0 19.662737,3.362991000000001,0 19.554468,3.361931,0 19.541159,3.350722,0 19.442432,3.369584,0 19.41065,3.391197,0 19.371983,3.393947,0 19.2304,3.466054999999999,0 19.192276,3.466632,0 19.183287,3.483797000000001,0 19.19199,3.535372000000001,0 19.262045,3.589475000000001,0 19.271276,3.641378,0 19.304365,3.667414,0 19.341072,3.761486,0 19.322781,3.809477,0 19.249741,3.902457,0 19.23106,4.020257,0 19.354307,4.129648,0 19.368008,4.15765,0 </coordinates>
					</LinearRing>
				</outerBoundaryIs>
			</Polygon>
		</Placemark>
		<Placemark>
			<name>Bomongo</name>
			<styleUrl>#grad221</styleUrl>
			<Polygon>
				<outerBoundaryIs>
					<LinearRing>
						<coordinates>
19.236908,1.860356,0 19.267557,1.844513,0 19.406237,1.837945,0 19.439535,1.824836,0 19.605284,1.832668,0 19.659544,1.789884,0 19.638857,1.763188,0 19.492538,1.675339,0 19.461359,1.673945,0 19.402765,1.642363,0 19.29587,1.616649,0 19.152458,1.528823,0 19.06044,1.496276,0 19.014585,1.465538,0 18.992363,1.465149,0 18.951876,1.425478,0 18.913059,1.354096,0 18.90407,1.274917,0 18.93951,1.192696,0 18.934698,1.174583,0 18.883829,1.121787,0 18.778488,1.059975,0 18.714718,0.9907140000000001,0 18.701376,0.9900110000000002,0 18.644169,0.943918,0 18.526369,0.895107,0 18.421818,0.890169,0 18.31193,0.852079,0 18.223749,0.793465,0 18.155016,0.71256,0 18.127867,0.6699520000000001,0 18.121563,0.634429,0 18.107107,0.489807,0 18.108017,0.282891,0 18.10446,0.146651,0 18.08534,-0.060925,0 18.057764,-0.166239,0 17.717779,-0.133889,0 17.7133088029159,-0.133510905892745,0 17.713694,-0.128134,0 17.724592,-0.095211,0 17.739288,-0.06832199999999999,0 17.747282,-0.05369600000000001,0 17.771385,0,0 17.75802,0.018092,0 17.764482,0.041491,0 17.764513,0.05136300000000001,0 17.764635,0.05229700000000001,0 17.768253,0.079822,0 17.775185,0.107583,0 17.786934,0.143367,0 17.800432,0.172521,0 17.802326,0.176613,0 17.813339,0.195867,0 17.821161,0.215591,0 17.84293,0.244226,0 17.844542,0.248584,0 17.854847,0.260033,0 17.872808,0.272825,0 17.894644,0.288378,0 17.92326,0.315841,0 17.926022,0.322492,0 17.942062,0.34242,0 17.954006,0.3653469999999999,0 17.95421,0.3661420000000001,0 17.960018,0.388754,0 17.960285,0.399549,0 17.962597,0.4084990000000001,0 17.95993,0.466194,0 17.957216,0.4827500000000001,0 17.955078,0.489938,0 17.95293,0.494942,0 17.944324,0.5121480000000001,0 17.937176,0.518157,0 17.904638,0.548822,0 17.901007,0.555496,0 17.886227,0.5723160000000001,0 17.878147,0.5902140000000001,0 17.876255,0.594404,0 17.873346,0.612334,0 17.874414,0.659659,0 17.880236,0.675073,0 17.885525,0.678485,0 17.891451,0.685015,0 17.892416,0.692504,0 17.890928,0.7065600000000001,0 17.884871,0.738745,0 17.895277,0.775074,0 17.887028,0.803055,0 17.887089,0.816482,0 17.886206,0.82679,0 17.883154,0.8382,0 17.879463,0.8457100000000001,0 17.867773,0.862116,0 17.861181,0.8711000000000001,0 17.844896,0.919185,0 17.845116,0.93626,0 17.849567,0.9596620000000001,0 17.852165,0.9775350000000002,0 17.853153,0.9974340000000002,0 17.850117,1.012438,0 17.85358,1.023041,0 17.859509,1.029887,0 17.861128,1.044558,0 17.863647,1.052355,0 17.880611,1.078636,0 17.88312,1.084076,0 17.915154,1.114908,0 17.928596,1.135151,0 17.93017,1.139829,0 17.941771,1.164453,0 17.943035,1.169445,0 17.944666,1.186304,0 17.949724,1.205648,0 17.953484,1.222903,0 17.954884,1.231634,0 17.954905,1.25123,0 17.95777100000001,1.266523,0 17.97065,1.30902,0 17.971853,1.317552,0 17.976265,1.338228,0 17.986849,1.360261,0 18,1.392846,0 18.002632,1.396228,0 18.007584,1.406386,0 18.011135,1.420213,0 18.012892,1.429427,0 18.019182,1.443735,0 18.023682,1.4532,0 18.029337,1.460834,0 18.038128,1.477003,0 18.059643,1.50316,0 18.066416,1.514023,0 18.067961,1.521395,0 18.06645,1.539784,0 18.071571,1.557765,0 18.072775,1.580085,0 18.072239,1.590432,0 18.075598,1.599889,0 18.079351,1.617399,0 18.076029,1.633475,0 18.078388,1.654196,0 18.087221,1.665076,0 18.088039,1.677964,0 18.083271,1.703921,0 18.0742096178336,1.73416259515057,0 18.076389,1.734444,0 18.082947,1.738823,0 18.197596,1.738405,0 18.335966,1.767607,0 18.496462,1.760739,0 18.510658,1.769935,0 18.610289,1.78072,0 18.627651,1.754909,0 18.678469,1.755827,0 18.750076,1.802988,0 18.767952,1.833594,0 18.802818,1.864655,0 18.898533,1.881165,0 18.93255,1.914627,0 19.013468,1.909499,0 19.146534,1.856218,0 19.236908,1.860356,0 </coordinates>
					</LinearRing>
				</outerBoundaryIs>
			</Polygon>
		</Placemark>
		<Placemark>
			<name>Yambuku</name>
			<styleUrl>#grad4110</styleUrl>
			<Polygon>
				<outerBoundaryIs>
					<LinearRing>
						<coordinates>
22.535629,3.217789,0 22.570633,3.193955,0 22.668373,3.160511,0 22.742834,3.112298,0 22.799698,3.094888000000001,0 22.861963,3.092068,0 22.953295,3.060223000000001,0 22.995987,3.029032,0 22.983114,2.941546000000001,0 22.897863,2.78622,0 22.891769,2.732087,0 22.874613,2.70726,0 22.675077,2.716308,0 22.608229,2.693483,0 22.490568,2.682846000000001,0 22.393574,2.655734,0 22.357536,2.607499,0 22.334738,2.478729,0 22.25357800000001,2.391983,0 22.229626,2.383782000000001,0 22.140707,2.390323,0 22.094923,2.38091,0 21.999535,2.316331,0 21.884584,2.295909,0 21.849928,2.272808,0 21.769661,2.173199,0 21.70606,2.170325,0 21.658926,2.214341,0 21.576769,2.323624,0 21.585146,2.446148,0 21.570503,2.471495,0 21.55055,2.491022,0 21.431997,2.507771,0 21.435339,2.55226,0 21.466764,2.621616,0 21.479742,2.706368,0 21.528128,2.784773,0 21.533836,2.85957,0 21.520233,2.894285,0 21.532757,2.909099,0 21.618149,2.898928,0 21.639307,2.877699,0 21.721575,2.869349000000001,0 21.845518,2.890393,0 21.875853,2.926059,0 21.913673,2.930147,0 21.930927,2.944972,0 22.00684,2.928941,0 22.07753,2.932368,0 22.179115,2.986308,0 22.223448,2.985445,0 22.271717,2.964827,0 22.293591,2.97943,0 22.309305,2.963989000000001,0 22.373032,2.963981,0 22.409201,3.011426,0 22.471184,3.166127,0 22.535629,3.217789,0 </coordinates>
					</LinearRing>
				</outerBoundaryIs>
			</Polygon>
		</Placemark>
		<Placemark>
			<name>Djolu</name>
			<styleUrl>#grad221</styleUrl>
			<Polygon>
				<outerBoundaryIs>
					<LinearRing>
						<coordinates>
22.233326,1.704455,0 22.249348,1.57542,0 22.311831,1.529584,0 22.457802,1.467482,0 22.564655,1.395596,0 22.604242,1.345909,0 22.61238300000001,1.310268,0 22.693211,1.205229,0 22.755116,1.100874,0 22.78024900000001,1.026937,0 22.865744,0.9067270000000001,0 22.871754,0.884467,0 22.947649,0.7279100000000001,0 22.96228,0.645327,0 23.018059,0.595218,0 23.044212,0.525513,0 23.355581,0.180151,0 23.371925,0.144751,0 23.417309,0.105118,0 23.510561,-0.020972,0 23.515707,-0.09819800000000001,0 23.437481,-0.138159,0 23.170704,-0.152145,0 23.141098,-0.165735,0 23.11554,-0.217611,0 23.080727,-0.231178,0 22.980612,-0.1842,0 22.923517,-0.138715,0 22.89719,-0.100018,0 22.76668,-0.042981,0 22.714334,-0.002646,0 22.652958,0.06498,0 22.554821,0.109691,0 22.491018,0.124853,0 22.395939,0.121304,0 22.307589,0.09711700000000001,0 22.142275,0.088646,0 22.127552,0.075512,0 22.017948,0.05324799999999999,0 21.877552,0.047878,0 21.852619,0.06235,0 21.790653,0.051677,0 21.752741,0.06607399999999999,0 21.670164,0.065386,0 21.575983,0.084607,0 21.556973,0.09902000000000003,0 21.555195,0.200988,0 21.511293,0.258823,0 21.491617,0.316757,0 21.519064,0.563977,0 21.514566,0.66055,0 21.489281,0.717007,0 21.505487,0.7244310000000001,0 21.503757,0.853724,0 21.531475,0.9533120000000001,0 21.630188,1.036855,0 21.663183,1.102334,0 21.67943,1.285474,0 21.743607,1.39434,0 21.751699,1.509598,0 21.690737,1.589389,0 21.69239,1.640483,0 21.710196,1.664453,0 21.744589,1.674806,0 21.762463,1.700304,0 21.820072,1.684974,0 21.980774,1.737845,0 22.101414,1.757476,0 22.170242,1.756496,0 22.233326,1.704455,0 </coordinates>
					</LinearRing>
				</outerBoundaryIs>
			</Polygon>
		</Placemark>
		<Placemark>
			<name>Demba</name>
			<styleUrl>#grad5110</styleUrl>
			<Polygon>
				<outerBoundaryIs>
					<LinearRing>
						<coordinates>
22.525536,-4.860734,0 22.579605,-4.977515,0 22.711929,-5.116472,0 22.723219,-5.151263,0 22.800579,-5.256086,0 22.724024,-5.347007000000001,0 22.657282,-5.339914,0 22.606977,-5.358121,0 22.601393,-5.403907,0 22.584448,-5.424856,0 22.533918,-5.467246000000001,0 22.497149,-5.478136,0 22.449902,-5.529584,0 22.429117,-5.593569,0 22.420698,-5.601567,0 22.321156,-5.588874,0 22.261208,-5.601718,0 22.187414,-5.658665,0 22.138315,-5.615204,0 21.997007,-5.592295,0 21.980858,-5.573752,0 21.992226,-5.453875000000001,0 21.966759,-5.390031,0 21.967751,-5.297582,0 21.956572,-5.269379,0 22.005962,-5.244152,0 22.067387,-5.175602,0 22.176456,-5.176895000000001,0 22.237984,-5.164376,0 22.266447,-5.139301,0 22.349663,-5.128567,0 22.386599,-5.094095,0 22.412157,-5.031806,0 22.428921,-5.021283,0 22.4583,-4.905759,0 22.492016,-4.869822,0 22.525536,-4.860734,0 </coordinates>
					</LinearRing>
				</outerBoundaryIs>
			</Polygon>
		</Placemark>
		<Placemark>
			<name>Luambo</name>
			<styleUrl>#grad5110</styleUrl>
			<Polygon>
				<outerBoundaryIs>
					<LinearRing>
						<coordinates>
22.119497,-7.050133,0 22.174097,-7.105325,0 22.25799,-7.180749,0 22.297239,-7.379129,0 22.284353,-7.391053000000001,0 22.250402,-7.527455,0 22.229702,-7.701443000000002,0 22.243149,-7.790398000000001,0 22.235147,-7.86929,0 22.221691,-7.887512,0 22.177713,-7.881871000000002,0 22.124197,-7.828280000000001,0 21.971306,-7.784283000000001,0 21.897282,-7.77975,0 21.766693,-7.914411000000001,0 21.7615553102018,-7.91291073950999,0 21.765455,-7.909636,0 21.768066,-7.907444000000002,0 21.770674,-7.893627000000001,0 21.770933,-7.878870000000001,0 21.762056,-7.845356000000001,0 21.764194,-7.831069000000001,0 21.774782,-7.824525000000001,0 21.776665,-7.822420000000001,0 21.777849,-7.817267000000001,0 21.776695,-7.804146,0 21.769421,-7.795628,0 21.769445,-7.782347,0 21.768044,-7.777424000000001,0 21.780655,-7.764411,0 21.783613,-7.760002,0 21.785835,-7.754673000000001,0 21.784374,-7.745476000000002,0 21.786043,-7.740513,0 21.790474,-7.737209,0 21.793613,-7.734823,0 21.795465,-7.730781,0 21.795839,-7.727471000000001,0 21.796598,-7.713863000000001,0 21.807331,-7.692546000000001,0 21.811035,-7.682252,0 21.812342,-7.672507,0 21.810329,-7.661837,0 21.81292,-7.656507,0 21.823807,-7.653029,0 21.829365,-7.63722,0 21.828213,-7.622166,0 21.836773,-7.617551000000001,0 21.844532,-7.608734,0 21.847673,-7.604876,0 21.848417,-7.599911000000001,0 21.842607,-7.583052000000001,0 21.845318,-7.577099,0 21.850115,-7.575082,0 21.851593,-7.573061000000001,0 21.852337,-7.570119,0 21.852165,-7.561842,0 21.853277,-7.557061000000001,0 21.853283,-7.553751,0 21.84877,-7.547675,0 21.838926,-7.531725,0 21.836359,-7.520003,0 21.840263,-7.506091,0 21.848392,-7.495802,0 21.85191,-7.486425,0 21.856907,-7.475027,0 21.85673,-7.470244,0 21.851572,-7.466006000000001,0 21.846411,-7.465263000000002,0 21.843649,-7.463051,0 21.843031,-7.459078,0 21.84329,-7.456613,0 21.846981,-7.454042000000001,0 21.853258,-7.448900000000001,0 21.855665,-7.442465,0 21.852919,-7.429216,0 21.853477,-7.426457000000001,0 21.851269,-7.423511,0 21.846107,-7.422584,0 21.839663,-7.417424000000001,0 21.829725,-7.405084000000001,0 21.828806,-7.402875,0 21.828442,-7.399931000000001,0 21.830208,-7.396011,0 21.834723,-7.392581,0 21.838236,-7.385779,0 21.837513,-7.381255,0 21.834753,-7.372528,0 21.829233,-7.36553,0 21.827953,-7.358353,0 21.827782,-7.350073,0 21.825129,-7.339748000000001,0 21.819744,-7.327551000000001,0 21.808481,-7.320737,0 21.802855,-7.313462,0 21.793829,-7.308462,0 21.791824,-7.307352,0 21.787134,-7.302890000000001,0 21.784328,-7.295151000000001,0 21.78434,-7.287649000000001,0 21.780588,-7.283893000000001,0 21.683929,-7.281571,0 21.659609,-7.280985,0 21.6497797807444,-7.28092989366828,0 21.6496572387291,-7.2806541741338,0 21.618076,-7.166958000000001,0 21.630659,-7.123613,0 21.663767,-7.100161,0 21.707434,-7.090966,0 21.731316,-7.076049000000001,0 21.741306,-7.064451,0 21.862375,-7.066733,0 21.91977500000001,-7.034039,0 21.964436,-7.055073,0 22.119497,-7.050133,0 </coordinates>
					</LinearRing>
				</outerBoundaryIs>
			</Polygon>
		</Placemark>
		<Placemark>
			<name>Lubondayi</name>
			<styleUrl>#grad4110</styleUrl>
			<Polygon>
				<outerBoundaryIs>
					<LinearRing>
						<coordinates>
22.726803,-6.441092000000002,0 22.728617,-6.512749,0 22.75526,-6.581751,0 22.811058,-6.581501,0 22.944695,-6.585379000000001,0 23.06229,-6.631688000000001,0 23.124952,-6.640705,0 23.139603,-6.711494,0 23.135044,-6.874017,0 23.152504,-6.972264,0 23.11677,-6.989004,0 23.088631,-6.983635,0 22.99871600000001,-6.927784000000001,0 22.942232,-6.918216,0 22.86503400000001,-6.944667,0 22.831059,-6.888103,0 22.733133,-6.833102,0 22.645739,-6.785193,0 22.63373800000001,-6.791519,0 22.389751,-6.660814,0 22.381512,-6.656401,0 22.381474,-6.644956000000001,0 22.381077,-6.529806000000001,0 22.394188,-6.505508000000001,0 22.552721,-6.505860000000001,0 22.624121,-6.492489000000001,0 22.638083,-6.472383,0 22.726803,-6.441092000000002,0 </coordinates>
					</LinearRing>
				</outerBoundaryIs>
			</Polygon>
		</Placemark>
		<Placemark>
			<name>Luebo</name>
			<styleUrl>#grad4110</styleUrl>
			<Polygon>
				<outerBoundaryIs>
					<LinearRing>
						<coordinates>
21.71381,-5.052531,0 21.79945,-5.138312,0 21.826654,-5.196434,0 21.896311,-5.2477,0 21.956572,-5.269379,0 21.967751,-5.297582,0 21.966759,-5.390031,0 21.992226,-5.453875000000001,0 21.980858,-5.573752,0 21.997007,-5.592295,0 21.923931,-5.662873,0 21.84857,-5.674459,0 21.820498,-5.694907000000001,0 21.78686,-5.756709,0 21.699568,-5.802578000000001,0 21.659033,-5.874629000000001,0 21.64744,-5.966396,0 21.591763,-5.961981,0 21.575018,-5.978116,0 21.504091,-5.996763000000001,0 21.460381,-5.975905,0 21.391758,-5.908859,0 21.247765,-5.890371,0 21.126986,-5.793034,0 21.064713,-5.713239000000001,0 21.000811,-5.686183,0 20.942049,-5.626649,0 20.917038,-5.575369,0 20.951199,-5.509361,0 20.963818,-5.358326,0 21.030107,-5.242849,0 21.030539,-5.209085000000001,0 21.07416,-5.172057,0 21.090494,-5.133859,0 21.133617,-5.112075,0 21.154457,-5.0859,0 21.155018,-5.006235,0 21.214062,-4.906874,0 21.234657,-4.902607,0 21.261534,-4.921109,0 21.309162,-4.929781,0 21.436781,-5.05411,0 21.594694,-5.072507000000001,0 21.604416,-5.083436,0 21.659895,-5.08259,0 21.71381,-5.052531,0 </coordinates>
					</LinearRing>
				</outerBoundaryIs>
			</Polygon>
		</Placemark>
		<Placemark>
			<name>Kalonda Ouest</name>
			<styleUrl>#grad4110</styleUrl>
			<Polygon>
				<outerBoundaryIs>
					<LinearRing>
						<coordinates>
20.917038,-5.575369,0 20.942049,-5.626649,0 21.000811,-5.686183,0 21.064713,-5.713239000000001,0 21.126986,-5.793034,0 21.247765,-5.890371,0 21.391758,-5.908859,0 21.460381,-5.975905,0 21.504091,-5.996763000000001,0 21.575018,-5.978116,0 21.591763,-5.961981,0 21.64744,-5.966396,0 21.65517,-6.072104,0 21.671049,-6.097846000000001,0 21.559769,-6.229618000000002,0 21.528187,-6.391507,0 21.498346,-6.472338,0 21.491194,-6.542945,0 21.500193,-6.555356000000001,0 21.485159,-6.639355000000001,0 21.495003,-6.713020000000001,0 21.518841,-6.765036,0 21.50574900000001,-6.821755,0 21.46763,-6.865888,0 21.394457,-6.842983,0 21.369007,-6.808117000000001,0 21.30497,-6.778744000000001,0 21.288549,-6.743135000000001,0 21.241158,-6.704337000000002,0 21.175707,-6.68496,0 21.080177,-6.575937,0 21.035517,-6.569124000000001,0 20.837465,-6.412144000000001,0 20.774511,-6.307126,0 20.680416,-6.211998,0 20.672722,-6.170928,0 20.625443,-6.114569,0 20.624432,-6.014624,0 20.574415,-5.962406000000001,0 20.57538,-5.818634000000001,0 20.62711,-5.697055,0 20.666925,-5.677054,0 20.739882,-5.675324,0 20.801834,-5.611086,0 20.888638,-5.597872,0 20.917038,-5.575369,0 </coordinates>
					</LinearRing>
				</outerBoundaryIs>
			</Polygon>
		</Placemark>
		<Placemark>
			<name>Tshikula</name>
			<styleUrl>#grad4110</styleUrl>
			<Polygon>
				<outerBoundaryIs>
					<LinearRing>
						<coordinates>
22.842907,-5.695446,0 22.885754,-5.741108,0 22.997562,-5.768545,0 23.068653,-5.832585,0 23.107637,-5.856715,0 23.099594,-6.068048,0 23.115305,-6.088116,0 23.130688,-6.184911,0 23.074724,-6.221908,0 23.008303,-6.242002000000001,0 22.977505,-6.256570000000001,0 22.91921,-6.293246,0 22.853645,-6.295879000000001,0 22.804077,-6.324410000000001,0 22.736483,-6.304573000000001,0 22.696278,-6.263062,0 22.696388,-6.154934,0 22.637671,-6.028415,0 22.648699,-5.993882000000001,0 22.59961300000001,-5.919461,0 22.600195,-5.873872,0 22.662411,-5.831816,0 22.674992,-5.762874,0 22.702188,-5.725018000000001,0 22.781208,-5.684778000000001,0 22.842907,-5.695446,0 </coordinates>
					</LinearRing>
				</outerBoundaryIs>
			</Polygon>
		</Placemark>
		<Placemark>
			<name>Tshikapa</name>
			<styleUrl>#grad7110</styleUrl>
			<Polygon>
				<outerBoundaryIs>
					<LinearRing>
						<coordinates>
20.680416,-6.211998,0 20.774511,-6.307126,0 20.837465,-6.412144000000001,0 21.035517,-6.569124000000001,0 21.008778,-6.611856,0 20.901705,-6.683429,0 20.847601,-6.680148,0 20.710808,-6.717292000000001,0 20.639328,-6.703507000000001,0 20.613178,-6.664574000000001,0 20.565334,-6.654828,0 20.534199,-6.62981,0 20.533138,-6.562971,0 20.574923,-6.505795,0 20.585583,-6.363747,0 20.619892,-6.272373,0 20.680416,-6.211998,0 </coordinates>
					</LinearRing>
				</outerBoundaryIs>
			</Polygon>
		</Placemark>
		<Placemark>
			<name>Tshikaji</name>
			<styleUrl>#grad4110</styleUrl>
			<Polygon>
				<outerBoundaryIs>
					<LinearRing>
						<coordinates>
22.800579,-5.256086,0 22.893147,-5.348925,0 22.902433,-5.400933,0 22.930479,-5.432532,0 22.91849300000001,-5.448723,0 22.898952,-5.637734,0 22.842907,-5.695446,0 22.781208,-5.684778000000001,0 22.702188,-5.725018000000001,0 22.674992,-5.762874,0 22.662411,-5.831816,0 22.600195,-5.873872,0 22.59961300000001,-5.919461,0 22.648699,-5.993882000000001,0 22.637671,-6.028415,0 22.593449,-6.013857000000001,0 22.461931,-5.878151,0 22.42534300000001,-5.87691,0 22.390099,-5.900397,0 22.345549,-5.873967000000001,0 22.324364,-5.842478000000001,0 22.351313,-5.816625,0 22.347214,-5.751982,0 22.364048,-5.735876000000001,0 22.458796,-5.737833000000001,0 22.492588,-5.698798000000001,0 22.493282,-5.646901,0 22.429117,-5.593569,0 22.449902,-5.529584,0 22.497149,-5.478136,0 22.533918,-5.467246000000001,0 22.584448,-5.424856,0 22.601393,-5.403907,0 22.606977,-5.358121,0 22.657282,-5.339914,0 22.724024,-5.347007000000001,0 22.800579,-5.256086,0 </coordinates>
					</LinearRing>
				</outerBoundaryIs>
			</Polygon>
		</Placemark>
		<Placemark>
			<name>Kamonia</name>
			<styleUrl>#grad4110</styleUrl>
			<Polygon>
				<outerBoundaryIs>
					<LinearRing>
						<coordinates>
21.035517,-6.569124000000001,0 21.080177,-6.575937,0 21.175707,-6.68496,0 21.241158,-6.704337000000002,0 21.288549,-6.743135000000001,0 21.30497,-6.778744000000001,0 21.369007,-6.808117000000001,0 21.394457,-6.842983,0 21.46763,-6.865888,0 21.502472,-6.958046,0 21.562565,-7.035421000000001,0 21.575211,-7.088567000000001,0 21.630659,-7.123613,0 21.618076,-7.166958000000001,0 21.6496572387291,-7.2806541741338,0 21.6495374779345,-7.28092853522681,0 21.557404,-7.280412000000001,0 21.543856,-7.281655,0 21.514704,-7.279866,0 21.430981,-7.279381,0 21.304445,-7.278632,0 21.293211,-7.278564000000002,0 21.17791,-7.27881,0 21.051373,-7.27906,0 20.989033,-7.279176,0 20.972502,-7.277833,0 20.969017,-7.279127000000001,0 20.936811,-7.279915,0 20.925135,-7.279963,0 20.798599,-7.280467000000002,0 20.672062,-7.280951,0 20.545527,-7.281416,0 20.541683,-7.28143,0 20.539137,-7.260574000000001,0 20.539616,-7.246677000000002,0 20.536221,-7.219304,0 20.541048,-7.205854000000001,0 20.540672,-7.186741,0 20.545103,-7.160550000000002,0 20.543612,-7.144082000000001,0 20.54875,-7.128026000000001,0 20.551584,-7.112648000000002,0 20.556692,-7.102796000000001,0 20.567343,-7.088836,0 20.575256,-7.069577000000001,0 20.575367,-7.059928,0 20.58008,-7.035645,0 20.58951,-7.005997,0 20.595478,-6.997818,0 20.596329,-6.997415,0 20.608517,-6.991638,0 20.611357,-6.988537,0 20.613651,-6.978368,0 20.618471,-6.975556,0 20.620502,-6.958320000000001,0 20.621443,-6.928644,0 20.627148,-6.913397,0 20.6136742438482,-6.9132047668269,0 20.574497,-6.861155,0 20.577663,-6.825164000000002,0 20.639328,-6.703507000000001,0 20.710808,-6.717292000000001,0 20.847601,-6.680148,0 20.901705,-6.683429,0 21.008778,-6.611856,0 21.035517,-6.569124000000001,0 </coordinates>
					</LinearRing>
				</outerBoundaryIs>
			</Polygon>
		</Placemark>
		<Placemark>
			<name>Tshibala</name>
			<styleUrl>#grad5110</styleUrl>
			<Polygon>
				<outerBoundaryIs>
					<LinearRing>
						<coordinates>
22.381512,-6.656401,0 22.389751,-6.660814,0 22.391541,-6.665546,0 22.361927,-6.675786,0 22.278851,-6.732071000000001,0 22.262262,-6.808164000000001,0 22.245026,-6.817976,0 22.193325,-6.912398000000001,0 22.136908,-6.945550000000001,0 22.10508,-6.980139,0 22.119497,-7.050133,0 21.964436,-7.055073,0 21.91977500000001,-7.034039,0 21.862375,-7.066733,0 21.741306,-7.064451,0 21.731316,-7.076049000000001,0 21.707434,-7.090966,0 21.663767,-7.100161,0 21.630659,-7.123613,0 21.575211,-7.088567000000001,0 21.562565,-7.035421000000001,0 21.502472,-6.958046,0 21.46763,-6.865888,0 21.50574900000001,-6.821755,0 21.518841,-6.765036,0 21.587986,-6.702619000000001,0 21.704287,-6.681127,0 21.720528,-6.657616,0 21.761656,-6.644142,0 21.877499,-6.654006,0 21.916294,-6.697385000000001,0 21.954138,-6.701636,0 22.009842,-6.683421000000001,0 22.098475,-6.685961000000001,0 22.12509,-6.666527,0 22.215481,-6.678166,0 22.381512,-6.656401,0 </coordinates>
					</LinearRing>
				</outerBoundaryIs>
			</Polygon>
		</Placemark>
		<Placemark>
			<name>Bena-Leka</name>
			<styleUrl>#grad5110</styleUrl>
			<Polygon>
				<outerBoundaryIs>
					<LinearRing>
						<coordinates>
22.47398,-4.455885,0 22.545328,-4.549449,0 22.54425,-4.63391,0 22.527018,-4.689004,0 22.538174,-4.756471,0 22.526316,-4.772209,0 22.525536,-4.860734,0 22.492016,-4.869822,0 22.4583,-4.905759,0 22.428921,-5.021283,0 22.412157,-5.031806,0 22.386599,-5.094095,0 22.349663,-5.128567,0 22.266447,-5.139301,0 22.237984,-5.164376,0 22.176456,-5.176895000000001,0 22.067387,-5.175602,0 22.005962,-5.244152,0 21.956572,-5.269379,0 21.896311,-5.2477,0 21.826654,-5.196434,0 21.79945,-5.138312,0 21.71381,-5.052531,0 21.75152,-5.004504,0 21.779203,-5.001425,0 21.844633,-4.948921,0 21.867796,-4.873371000000001,0 21.916737,-4.887099,0 21.928221,-4.8779,0 22.005251,-4.877019,0 22.059311,-4.92139,0 22.13034800000001,-4.919942,0 22.175533,-4.856073,0 22.197702,-4.752361,0 22.231119,-4.72645,0 22.259764,-4.662019,0 22.348568,-4.597293,0 22.389263,-4.544641,0 22.406624,-4.494994000000001,0 22.47398,-4.455885,0 </coordinates>
					</LinearRing>
				</outerBoundaryIs>
			</Polygon>
		</Placemark>
		<Placemark>
			<name>Kananga</name>
			<styleUrl>#grad10110</styleUrl>
			<Polygon>
				<outerBoundaryIs>
					<LinearRing>
						<coordinates>
22.429117,-5.593569,0 22.493282,-5.646901,0 22.492588,-5.698798000000001,0 22.458796,-5.737833000000001,0 22.364048,-5.735876000000001,0 22.347214,-5.751982,0 22.325705,-5.745168,0 22.293083,-5.701082000000001,0 22.31496,-5.680159,0 22.39328,-5.663505,0 22.415258,-5.63574,0 22.420698,-5.601567,0 22.429117,-5.593569,0 </coordinates>
					</LinearRing>
				</outerBoundaryIs>
			</Polygon>
		</Placemark>
		<Placemark>
			<name>Luiza</name>
			<styleUrl>#grad4110</styleUrl>
			<Polygon>
				<outerBoundaryIs>
					<LinearRing>
						<coordinates>
22.391541,-6.665546,0 22.389751,-6.660814,0 22.63373800000001,-6.791519,0 22.645739,-6.785193,0 22.733133,-6.833102,0 22.831059,-6.888103,0 22.86503400000001,-6.944667,0 22.809301,-7.025030000000001,0 22.680094,-7.109818000000001,0 22.645885,-7.154616,0 22.634489,-7.248787,0 22.643173,-7.321939,0 22.628643,-7.392004,0 22.582542,-7.390276,0 22.513153,-7.463326,0 22.464703,-7.444424,0 22.462624,-7.40551,0 22.448542,-7.384441000000001,0 22.297239,-7.379129,0 22.25799,-7.180749,0 22.174097,-7.105325,0 22.119497,-7.050133,0 22.10508,-6.980139,0 22.136908,-6.945550000000001,0 22.193325,-6.912398000000001,0 22.245026,-6.817976,0 22.262262,-6.808164000000001,0 22.278851,-6.732071000000001,0 22.361927,-6.675786,0 22.391541,-6.665546,0 </coordinates>
					</LinearRing>
				</outerBoundaryIs>
			</Polygon>
		</Placemark>
		<Placemark>
			<name>Bilomba</name>
			<styleUrl>#grad4110</styleUrl>
			<Polygon>
				<outerBoundaryIs>
					<LinearRing>
						<coordinates>
22.428062,-6.189612,0 22.422604,-6.270105,0 22.375099,-6.466838000000001,0 22.394188,-6.505508000000001,0 22.381077,-6.529806000000001,0 22.381474,-6.644956000000001,0 22.381512,-6.656401,0 22.215481,-6.678166,0 22.12509,-6.666527,0 22.111465,-6.562985,0 22.131748,-6.466976000000001,0 22.197739,-6.354604,0 22.215115,-6.289985000000001,0 22.209566,-6.234777000000001,0 22.220119,-6.168867,0 22.311268,-6.183928000000001,0 22.32432,-6.166766000000001,0 22.352007,-6.162218,0 22.428062,-6.189612,0 </coordinates>
					</LinearRing>
				</outerBoundaryIs>
			</Polygon>
		</Placemark>
		<Placemark>
			<name>Ilebo</name>
			<styleUrl>#grad5110</styleUrl>
			<Polygon>
				<outerBoundaryIs>
					<LinearRing>
						<coordinates>
20.735626,-3.704944,0 20.740723,-3.847553,0 20.792887,-3.930163,0 20.925808,-3.976127,0 21.00032,-4.031466,0 21.012188,-4.104789,0 20.991812,-4.149846,0 20.932615,-4.18798,0 20.872467,-4.168996,0 20.689905,-4.043177,0 20.653015,-4.040823,0 20.574474,-4.085267,0 20.247126,-4.098471,0 20.267048,-3.919066,0 20.294479,-3.894673,0 20.299093,-3.864524,0 20.319986,-3.839825,0 20.40687,-3.764069,0 20.465929,-3.741883,0 20.565355,-3.731742,0 20.629948,-3.723919,0 20.735626,-3.704944,0 </coordinates>
					</LinearRing>
				</outerBoundaryIs>
			</Polygon>
		</Placemark>
		<Placemark>
			<name>Nyanga</name>
			<styleUrl>#grad330</styleUrl>
			<Polygon>
				<outerBoundaryIs>
					<LinearRing>
						<coordinates>
20.317017,-5.074392000000001,0 20.367661,-5.066959,0 20.44602,-5.093737000000001,0 20.484497,-5.14556,0 20.488945,-5.172562,0 20.542261,-5.214918,0 20.685011,-5.219829,0 20.734144,-5.188234,0 20.803686,-5.191055,0 20.84711100000001,-5.214595,0 20.890999,-5.216103,0 20.940245,-5.195658,0 21.030539,-5.209085000000001,0 21.030107,-5.242849,0 20.963818,-5.358326,0 20.951199,-5.509361,0 20.917038,-5.575369,0 20.888638,-5.597872,0 20.801834,-5.611086,0 20.739882,-5.675324,0 20.666925,-5.677054,0 20.62711,-5.697055,0 20.57538,-5.818634000000001,0 20.574415,-5.962406000000001,0 20.520947,-6.018959,0 20.415371,-6.003134000000002,0 20.373014,-5.955518,0 20.366766,-5.9182,0 20.330349,-5.869589,0 20.275627,-5.851037000000001,0 20.235823,-5.804217,0 20.241957,-5.787462,0 20.229904,-5.793898,0 20.32073,-5.672689000000001,0 20.329685,-5.611936,0 20.312954,-5.125725,0 20.301975,-5.103458,0 20.317017,-5.074392000000001,0 </coordinates>
					</LinearRing>
				</outerBoundaryIs>
			</Polygon>
		</Placemark>
		<Placemark>
			<name>Dibaya</name>
			<styleUrl>#grad7110</styleUrl>
			<Polygon>
				<outerBoundaryIs>
					<LinearRing>
						<coordinates>
23.074724,-6.221908,0 23.06624,-6.350875,0 23.135952,-6.489936,0 23.124611,-6.513068000000001,0 23.124952,-6.640705,0 23.06229,-6.631688000000001,0 22.944695,-6.585379000000001,0 22.811058,-6.581501,0 22.75526,-6.581751,0 22.728617,-6.512749,0 22.726803,-6.441092000000002,0 22.736931,-6.437519,0 22.733416,-6.417303,0 22.725924,-6.406401,0 22.76367,-6.382285,0 22.816925,-6.372572000000001,0 22.804077,-6.324410000000001,0 22.853645,-6.295879000000001,0 22.91921,-6.293246,0 22.977505,-6.256570000000001,0 23.008303,-6.242002000000001,0 23.074724,-6.221908,0 </coordinates>
					</LinearRing>
				</outerBoundaryIs>
			</Polygon>
		</Placemark>
		<Placemark>
			<name>Ndekesha</name>
			<styleUrl>#grad4110</styleUrl>
			<Polygon>
				<outerBoundaryIs>
					<LinearRing>
						<coordinates>
21.671049,-6.097846000000001,0 21.731712,-6.095201,0 21.747738,-6.113914000000001,0 21.764198,-6.10986,0 21.856691,-6.164432,0 21.894421,-6.167451000000001,0 21.922911,-6.134412000000001,0 22.043274,-6.126535,0 22.10524,-6.071554,0 22.126816,-6.067997,0 22.17620300000001,-6.094853000000001,0 22.220119,-6.168867,0 22.209566,-6.234777000000001,0 22.215115,-6.289985000000001,0 22.197739,-6.354604,0 22.131748,-6.466976000000001,0 22.111465,-6.562985,0 22.12509,-6.666527,0 22.098475,-6.685961000000001,0 22.009842,-6.683421000000001,0 21.954138,-6.701636,0 21.916294,-6.697385000000001,0 21.877499,-6.654006,0 21.761656,-6.644142,0 21.720528,-6.657616,0 21.704287,-6.681127,0 21.587986,-6.702619000000001,0 21.518841,-6.765036,0 21.495003,-6.713020000000001,0 21.485159,-6.639355000000001,0 21.500193,-6.555356000000001,0 21.491194,-6.542945,0 21.498346,-6.472338,0 21.528187,-6.391507,0 21.559769,-6.229618000000002,0 21.671049,-6.097846000000001,0 </coordinates>
					</LinearRing>
				</outerBoundaryIs>
			</Polygon>
		</Placemark>
		<Placemark>
			<name>Mushenge</name>
			<styleUrl>#grad330</styleUrl>
			<Polygon>
				<outerBoundaryIs>
					<LinearRing>
						<coordinates>
21.557049,-3.913789,0 21.558064,-4.495631,0 21.618713,-4.549692,0 21.67263,-4.565111,0 21.728065,-4.601886,0 21.770435,-4.64954,0 21.867796,-4.873371000000001,0 21.844633,-4.948921,0 21.779203,-5.001425,0 21.75152,-5.004504,0 21.71381,-5.052531,0 21.659895,-5.08259,0 21.604416,-5.083436,0 21.594694,-5.072507000000001,0 21.436781,-5.05411,0 21.309162,-4.929781,0 21.261534,-4.921109,0 21.234657,-4.902607,0 21.214062,-4.906874,0 21.160454,-4.836719,0 21.160501,-4.807841000000001,0 21.11939,-4.733167,0 21.1241,-4.677282,0 21.108232,-4.659697,0 21.109612,-4.581647,0 21.125299,-4.544959,0 21.124838,-4.456282,0 21.092886,-4.411373,0 21.061146,-4.409076,0 20.965351,-4.317833,0 20.944571,-4.276278,0 20.932615,-4.18798,0 20.991812,-4.149846,0 21.012188,-4.104789,0 21.00032,-4.031466,0 20.925808,-3.976127,0 20.792887,-3.930163,0 20.821856,-3.934991,0 20.853621,-3.890988000000001,0 20.929531,-3.864574,0 21.057642,-3.866617,0 21.084351,-3.837922,0 21.116037,-3.835586000000001,0 21.16329800000001,-3.803809,0 21.220516,-3.807777000000001,0 21.252316,-3.794597,0 21.306942,-3.802560999999999,0 21.371433,-3.840770000000001,0 21.557049,-3.913789,0 </coordinates>
					</LinearRing>
				</outerBoundaryIs>
			</Polygon>
		</Placemark>
		<Placemark>
			<name>Muetshi</name>
			<styleUrl>#grad4110</styleUrl>
			<Polygon>
				<outerBoundaryIs>
					<LinearRing>
						<coordinates>
22.571688,-4.11583,0 22.670773,-4.119431,0 22.73444900000001,-4.169943,0 22.816116,-4.254424,0 22.853827,-4.318092,0 22.943073,-4.374833,0 23.06217,-4.531621,0 23.085836,-4.608088,0 23.084736,-4.653644,0 23.019556,-4.791374,0 23.01325,-4.869295000000001,0 23.042826,-4.925396,0 22.952036,-5.006592,0 22.94837,-5.026471,0 22.887085,-5.071851,0 22.757769,-5.069527,0 22.711929,-5.116472,0 22.579605,-4.977515,0 22.525536,-4.860734,0 22.526316,-4.772209,0 22.538174,-4.756471,0 22.527018,-4.689004,0 22.54425,-4.63391,0 22.545328,-4.549449,0 22.47398,-4.455885,0 22.484869,-4.358379,0 22.530937,-4.296659,0 22.53785900000001,-4.173733,0 22.571688,-4.11583,0 </coordinates>
					</LinearRing>
				</outerBoundaryIs>
			</Polygon>
		</Placemark>
		<Placemark>
			<name>Lukonga</name>
			<styleUrl>#grad921</styleUrl>
			<Polygon>
				<outerBoundaryIs>
					<LinearRing>
						<coordinates>
22.420698,-5.601567,0 22.415258,-5.63574,0 22.39328,-5.663505,0 22.31496,-5.680159,0 22.293083,-5.701082000000001,0 22.25334,-5.692949000000001,0 22.219856,-5.713063,0 22.198542,-5.694158,0 22.187414,-5.658665,0 22.261208,-5.601718,0 22.321156,-5.588874,0 22.420698,-5.601567,0 </coordinates>
					</LinearRing>
				</outerBoundaryIs>
			</Polygon>
		</Placemark>
		<Placemark>
			<name>Dekese</name>
			<styleUrl>#grad221</styleUrl>
			<Polygon>
				<outerBoundaryIs>
					<LinearRing>
						<coordinates>
21.718454,-2.711297,0 21.968864,-2.847168,0 22.13619600000001,-2.998415000000001,0 22.197041,-3.078871,0 22.21718,-3.136989,0 22.208185,-3.238894,0 22.185658,-3.291956,0 22.10862,-3.410981,0 22.112446,-3.428164,0 22.089233,-3.450431,0 22.076092,-3.496316,0 22.075335,-3.512873,0 22.141521,-3.534642,0 22.175766,-3.634394,0 22.173777,-3.707574,0 22.155916,-3.737722,0 22.148911,-3.815117,0 22.132252,-3.798643,0 22.103315,-3.797066,0 22.035931,-3.828905,0 21.903021,-3.811577,0 21.8864,-3.826029,0 21.711702,-3.835663,0 21.662373,-3.859056,0 21.645929,-3.882733,0 21.557049,-3.913789,0 21.371433,-3.840770000000001,0 21.306942,-3.802560999999999,0 21.252316,-3.794597,0 21.220516,-3.807777000000001,0 21.16329800000001,-3.803809,0 21.116037,-3.835586000000001,0 21.084351,-3.837922,0 21.057642,-3.866617,0 20.929531,-3.864574,0 20.853621,-3.890988000000001,0 20.821856,-3.934991,0 20.792887,-3.930163,0 20.740723,-3.847553,0 20.735626,-3.704944,0 20.770861,-3.659291000000001,0 20.73333,-3.289218,0 20.770601,-3.161023,0 20.852976,-3.018801,0 20.859512,-2.969288,0 20.888979,-2.937096,0 20.885698,-2.905180000000001,0 20.897097,-2.865185,0 20.828653,-2.816258,0 20.752323,-2.711476,0 20.731558,-2.638103,0 20.727983,-2.594506,0 20.748241,-2.58116,0 20.800043,-2.399776,0 20.810816,-2.383925,0 20.855883,-2.366251,0 20.950891,-2.384401,0 21.02455700000001,-2.395404,0 21.114605,-2.434478,0 21.157541,-2.485952,0 21.33424,-2.492326,0 21.419651,-2.520556,0 21.478497,-2.566651,0 21.540396,-2.634684,0 21.6164,-2.665783,0 21.668825,-2.698076,0 21.718454,-2.711297,0 </coordinates>
					</LinearRing>
				</outerBoundaryIs>
			</Polygon>
		</Placemark>
		<Placemark>
			<name>Masuika</name>
			<styleUrl>#grad5110</styleUrl>
			<Polygon>
				<outerBoundaryIs>
					<LinearRing>
						<coordinates>
22.628643,-7.392004,0 22.642687,-7.473526,0 22.610823,-7.567139,0 22.618917,-7.731836,0 22.660191,-7.813828000000001,0 22.673128,-7.877742000000001,0 22.668619,-7.937936000000001,0 22.632561,-7.989757,0 22.580061,-7.928567000000001,0 22.52889100000001,-7.904299,0 22.47191,-7.893514,0 22.322779,-7.942725000000001,0 22.279226,-7.935909000000001,0 22.221691,-7.887512,0 22.235147,-7.86929,0 22.243149,-7.790398000000001,0 22.229702,-7.701443000000002,0 22.250402,-7.527455,0 22.284353,-7.391053000000001,0 22.297239,-7.379129,0 22.448542,-7.384441000000001,0 22.462624,-7.40551,0 22.464703,-7.444424,0 22.513153,-7.463326,0 22.582542,-7.390276,0 22.628643,-7.392004,0 </coordinates>
					</LinearRing>
				</outerBoundaryIs>
			</Polygon>
		</Placemark>
		<Placemark>
			<name>Bukonde</name>
			<styleUrl>#grad4110</styleUrl>
			<Polygon>
				<outerBoundaryIs>
					<LinearRing>
						<coordinates>
22.390099,-5.900397,0 22.42534300000001,-5.87691,0 22.461931,-5.878151,0 22.593449,-6.013857000000001,0 22.637671,-6.028415,0 22.696388,-6.154934,0 22.696278,-6.263062,0 22.736483,-6.304573000000001,0 22.804077,-6.324410000000001,0 22.816925,-6.372572000000001,0 22.76367,-6.382285,0 22.725924,-6.406401,0 22.733416,-6.417303,0 22.736931,-6.437519,0 22.726803,-6.441092000000002,0 22.638083,-6.472383,0 22.624121,-6.492489000000001,0 22.552721,-6.505860000000001,0 22.394188,-6.505508000000001,0 22.375099,-6.466838000000001,0 22.422604,-6.270105,0 22.428062,-6.189612,0 22.45187,-6.153412,0 22.46434800000001,-6.082426000000001,0 22.415453,-5.997432,0 22.390099,-5.900397,0 </coordinates>
					</LinearRing>
				</outerBoundaryIs>
			</Polygon>
		</Placemark>
		<Placemark>
			<name>Yangala</name>
			<styleUrl>#grad4110</styleUrl>
			<Polygon>
				<outerBoundaryIs>
					<LinearRing>
						<coordinates>
23.152504,-6.972264,0 23.194983,-7.064023000000001,0 23.227842,-7.262375000000001,0 23.223022,-7.388834000000001,0 23.244347,-7.569234,0 23.222061,-7.848747,0 23.168751,-7.882837,0 23.129251,-7.884411000000001,0 22.924843,-8.053596000000001,0 22.846117,-8.049452000000002,0 22.806551,-8.023704,0 22.74059700000002,-8.012254,0 22.68528,-8.030157000000001,0 22.632561,-7.989757,0 22.668619,-7.937936000000001,0 22.673128,-7.877742000000001,0 22.660191,-7.813828000000001,0 22.618917,-7.731836,0 22.610823,-7.567139,0 22.642687,-7.473526,0 22.628643,-7.392004,0 22.643173,-7.321939,0 22.634489,-7.248787,0 22.645885,-7.154616,0 22.680094,-7.109818000000001,0 22.809301,-7.025030000000001,0 22.86503400000001,-6.944667,0 22.942232,-6.918216,0 22.99871600000001,-6.927784000000001,0 23.088631,-6.983635,0 23.11677,-6.989004,0 23.152504,-6.972264,0 </coordinates>
					</LinearRing>
				</outerBoundaryIs>
			</Polygon>
		</Placemark>
		<Placemark>
			<name>Mikalayi</name>
			<styleUrl>#grad4110</styleUrl>
			<Polygon>
				<outerBoundaryIs>
					<LinearRing>
						<coordinates>
21.997007,-5.592295,0 22.138315,-5.615204,0 22.187414,-5.658665,0 22.198542,-5.694158,0 22.219856,-5.713063,0 22.225836,-5.760408,0 22.301193,-5.835538,0 22.324364,-5.842478000000001,0 22.345549,-5.873967000000001,0 22.390099,-5.900397,0 22.415453,-5.997432,0 22.46434800000001,-6.082426000000001,0 22.45187,-6.153412,0 22.428062,-6.189612,0 22.352007,-6.162218,0 22.32432,-6.166766000000001,0 22.311268,-6.183928000000001,0 22.220119,-6.168867,0 22.17620300000001,-6.094853000000001,0 22.126816,-6.067997,0 22.10524,-6.071554,0 22.043274,-6.126535,0 21.922911,-6.134412000000001,0 21.894421,-6.167451000000001,0 21.856691,-6.164432,0 21.764198,-6.10986,0 21.747738,-6.113914000000001,0 21.731712,-6.095201,0 21.671049,-6.097846000000001,0 21.65517,-6.072104,0 21.64744,-5.966396,0 21.659033,-5.874629000000001,0 21.699568,-5.802578000000001,0 21.78686,-5.756709,0 21.820498,-5.694907000000001,0 21.84857,-5.674459,0 21.923931,-5.662873,0 21.997007,-5.592295,0 </coordinates>
					</LinearRing>
				</outerBoundaryIs>
			</Polygon>
		</Placemark>
		<Placemark>
			<name>Mikope</name>
			<styleUrl>#grad330</styleUrl>
			<Polygon>
				<outerBoundaryIs>
					<LinearRing>
						<coordinates>
20.932615,-4.18798,0 20.944571,-4.276278,0 20.965351,-4.317833,0 21.061146,-4.409076,0 21.092886,-4.411373,0 21.124838,-4.456282,0 21.125299,-4.544959,0 21.109612,-4.581647,0 21.108232,-4.659697,0 21.1241,-4.677282,0 21.11939,-4.733167,0 21.160501,-4.807841000000001,0 21.160454,-4.836719,0 21.214062,-4.906874,0 21.155018,-5.006235,0 21.154457,-5.0859,0 21.133617,-5.112075,0 21.090494,-5.133859,0 21.07416,-5.172057,0 21.030539,-5.209085000000001,0 20.940245,-5.195658,0 20.890999,-5.216103,0 20.84711100000001,-5.214595,0 20.803686,-5.191055,0 20.734144,-5.188234,0 20.685011,-5.219829,0 20.542261,-5.214918,0 20.488945,-5.172562,0 20.484497,-5.14556,0 20.44602,-5.093737000000001,0 20.367661,-5.066959,0 20.317017,-5.074392000000001,0 20.296452,-4.846541,0 20.287346,-4.556746,0 20.261366,-4.400291,0 20.272718,-4.350478,0 20.263254,-4.234828,0 20.288088,-4.144883,0 20.247126,-4.098471,0 20.574474,-4.085267,0 20.653015,-4.040823,0 20.689905,-4.043177,0 20.872467,-4.168996,0 20.932615,-4.18798,0 </coordinates>
					</LinearRing>
				</outerBoundaryIs>
			</Polygon>
		</Placemark>
		<Placemark>
			<name>Katende</name>
			<styleUrl>#grad330</styleUrl>
			<Polygon>
				<outerBoundaryIs>
					<LinearRing>
						<coordinates>
23.042826,-4.925396,0 23.084871,-4.942429,0 23.134768,-4.997076,0 23.274597,-5.081482,0 23.416315,-5.140624,0 23.432755,-5.159277,0 23.545605,-5.175582,0 23.605547,-5.215621,0 23.638451,-5.252996,0 23.686541,-5.355125000000001,0 23.698849,-5.527822000000001,0 23.671133,-5.554369,0 23.643202,-5.615279000000001,0 23.5399,-5.686208,0 23.37423100000001,-5.741702000000001,0 23.349335,-5.737499,0 23.257942,-5.781774,0 23.18549,-5.776871,0 23.15337,-5.787877,0 23.107637,-5.856715,0 23.068653,-5.832585,0 22.997562,-5.768545,0 22.885754,-5.741108,0 22.842907,-5.695446,0 22.898952,-5.637734,0 22.91849300000001,-5.448723,0 22.930479,-5.432532,0 22.902433,-5.400933,0 22.893147,-5.348925,0 22.800579,-5.256086,0 22.723219,-5.151263,0 22.711929,-5.116472,0 22.757769,-5.069527,0 22.887085,-5.071851,0 22.94837,-5.026471,0 22.952036,-5.006592,0 23.042826,-4.925396,0 </coordinates>
					</LinearRing>
				</outerBoundaryIs>
			</Polygon>
		</Placemark>
		<Placemark>
			<name>Katoka</name>
			<styleUrl>#grad921</styleUrl>
			<Polygon>
				<outerBoundaryIs>
					<LinearRing>
						<coordinates>
22.293083,-5.701082000000001,0 22.325705,-5.745168,0 22.347214,-5.751982,0 22.351313,-5.816625,0 22.324364,-5.842478000000001,0 22.301193,-5.835538,0 22.225836,-5.760408,0 22.219856,-5.713063,0 22.25334,-5.692949000000001,0 22.293083,-5.701082000000001,0 </coordinates>
					</LinearRing>
				</outerBoundaryIs>
			</Polygon>
		</Placemark>
		<Placemark>
			<name>Bulape</name>
			<styleUrl>#grad221</styleUrl>
			<Polygon>
				<outerBoundaryIs>
					<LinearRing>
						<coordinates>
21.557049,-3.913789,0 21.645929,-3.882733,0 21.662373,-3.859056,0 21.711702,-3.835663,0 21.8864,-3.826029,0 21.903021,-3.811577,0 22.035931,-3.828905,0 22.103315,-3.797066,0 22.132252,-3.798643,0 22.148911,-3.815117,0 22.236631,-3.929288000000001,0 22.326744,-4.01311,0 22.412546,-4.062617,0 22.483517,-4.090933,0 22.53976400000001,-4.094687,0 22.571688,-4.11583,0 22.53785900000001,-4.173733,0 22.530937,-4.296659,0 22.484869,-4.358379,0 22.47398,-4.455885,0 22.406624,-4.494994000000001,0 22.389263,-4.544641,0 22.348568,-4.597293,0 22.259764,-4.662019,0 22.231119,-4.72645,0 22.197702,-4.752361,0 22.175533,-4.856073,0 22.13034800000001,-4.919942,0 22.059311,-4.92139,0 22.005251,-4.877019,0 21.928221,-4.8779,0 21.916737,-4.887099,0 21.867796,-4.873371000000001,0 21.770435,-4.64954,0 21.728065,-4.601886,0 21.67263,-4.565111,0 21.618713,-4.549692,0 21.558064,-4.495631,0 21.557049,-3.913789,0 </coordinates>
					</LinearRing>
				</outerBoundaryIs>
			</Polygon>
		</Placemark>
		<Placemark>
			<name>Kitangwa</name>
			<styleUrl>#grad330</styleUrl>
			<Polygon>
				<outerBoundaryIs>
					<LinearRing>
						<coordinates>
20.229904,-5.793898,0 20.241957,-5.787462,0 20.235823,-5.804217,0 20.275627,-5.851037000000001,0 20.330349,-5.869589,0 20.366766,-5.9182,0 20.373014,-5.955518,0 20.415371,-6.003134000000002,0 20.520947,-6.018959,0 20.574415,-5.962406000000001,0 20.624432,-6.014624,0 20.625443,-6.114569,0 20.672722,-6.170928,0 20.680416,-6.211998,0 20.619892,-6.272373,0 20.585583,-6.363747,0 20.574923,-6.505795,0 20.533138,-6.562971,0 20.534199,-6.62981,0 20.565334,-6.654828,0 20.613178,-6.664574000000001,0 20.639328,-6.703507000000001,0 20.577663,-6.825164000000002,0 20.574497,-6.861155,0 20.6136742438482,-6.9132047668269,0 20.59778,-6.912978000000001,0 20.552443,-6.912329000000002,0 20.540274,-6.912858,0 20.53376,-6.914535,0 20.513674,-6.912495,0 20.506594,-6.914169,0 20.471849,-6.912955000000001,0 20.426802,-6.911378,0 20.392553,-6.913531,0 20.345465,-6.913204000000001,0 20.316999,-6.913004,0 20.314142,-6.920627000000001,0 20.315517,-6.932503,0 20.313524,-6.936172000000001,0 20.309837,-6.938703,0 20.312046,-6.954539,0 20.308876,-6.971770000000001,0 20.301487,-6.980791,0 20.303722,-6.988995,0 20.303701,-6.995213,0 20.30171,-6.998033000000002,0 20.295887,-6.998401000000001,0 20.284725,-6.999107,0 20.169418,-6.998312,0 20.12369500000001,-6.997992000000001,0 20.042929,-6.998684000000002,0 20,-6.999047000000002,0 19.9214423894467,-6.99971072677506,0 19.920013,-6.996111000000002,0 19.895056,-6.937617000000001,0 19.90379,-6.903609000000002,0 19.846241,-6.667784000000001,0 19.840824,-6.55431,0 19.872957,-6.379310000000001,0 19.899748,-6.304533,0 19.921949,-6.291506,0 19.925697,-6.230120000000001,0 20.04546,-6.016011,0 20.229904,-5.793898,0 </coordinates>
					</LinearRing>
				</outerBoundaryIs>
			</Polygon>
		</Placemark>
		<Placemark>
			<name>Katako-kombe</name>
			<styleUrl>#grad221</styleUrl>
			<Polygon>
				<outerBoundaryIs>
					<LinearRing>
						<coordinates>
24.610222,-2.638866,0 24.9186,-2.702651,0 25.021557,-2.711523,0 25.06344,-2.741952,0 25.058807,-2.849011,0 25.083487,-2.890966000000001,0 25.093796,-3.089175,0 25.110287,-3.098901,0 25.058256,-3.170099,0 25.052217,-3.244564,0 24.99223900000001,-3.375242000000001,0 24.81896800000001,-3.628553,0 24.783926,-3.602609999999999,0 24.706261,-3.578782,0 24.565506,-3.564594,0 24.55534,-3.574684,0 24.49877,-3.561079,0 24.449993,-3.568912999999999,0 24.345123,-3.622387,0 24.22834,-3.713802,0 24.108627,-3.755272,0 24.077522,-3.77966,0 24.00148400000001,-3.793263000000001,0 23.985197,-3.770718000000001,0 23.972439,-3.682419,0 23.977581,-3.592802,0 23.994268,-3.551714,0 23.975716,-3.467572,0 23.911255,-3.425315,0 23.855724,-3.3493,0 23.731329,-3.259437,0 23.5711,-3.105362,0 23.611336,-3.072408,0 23.636133,-3.026273,0 23.653027,-2.907275,0 23.736317,-2.904189000000001,0 23.823572,-2.939255,0 23.958044,-2.941819000000001,0 24.119232,-2.865596,0 24.25614,-2.824973,0 24.430126,-2.746972,0 24.50116,-2.732205,0 24.610222,-2.638866,0 </coordinates>
					</LinearRing>
				</outerBoundaryIs>
			</Polygon>
		</Placemark>
		<Placemark>
			<name>Kabinda</name>
			<styleUrl>#grad330</styleUrl>
			<Polygon>
				<outerBoundaryIs>
					<LinearRing>
						<coordinates>
24.541634,-5.186543,0 24.67992,-5.338456,0 24.661135,-5.585143,0 24.676416,-5.636389,0 24.70381,-5.682356,0 24.765545,-5.699566,0 24.778021,-5.715787,0 24.771961,-5.757858,0 24.791201,-5.814294,0 24.801332,-5.947253,0 24.853178,-5.977322,0 24.86874,-6.019408000000001,0 24.846981,-6.036535,0 24.825611,-6.035539,0 24.75894,-6.094434000000001,0 24.72817,-6.180743000000001,0 24.65996700000001,-6.225684000000001,0 24.645697,-6.25362,0 24.637314,-6.33127,0 24.619589,-6.372075,0 24.595282,-6.394046000000001,0 24.58767900000001,-6.448664000000001,0 24.658764,-6.562577,0 24.77465400000001,-6.582407000000001,0 24.799994,-6.604589000000001,0 24.711946,-6.708776000000001,0 24.567921,-6.805444000000001,0 24.529961,-6.759814,0 24.492928,-6.742895000000001,0 24.412294,-6.76688,0 24.34948,-6.760388000000001,0 24.318491,-6.712643,0 24.256174,-6.692522,0 24.250731,-6.664166000000001,0 24.199949,-6.606798,0 24.170385,-6.549112,0 24.19861,-6.368257,0 24.229212,-6.317343000000001,0 24.287451,-6.278884,0 24.342133,-6.161886,0 24.345787,-6.074911,0 24.318956,-6.053582,0 24.276577,-6.047987000000001,0 24.234089,-6.072093000000001,0 24.174957,-6.056810000000001,0 24.152414,-6.034596,0 24.144106,-5.984103,0 24.11359,-5.936981000000001,0 24.008621,-5.898727,0 23.918289,-5.796433,0 23.904753,-5.720851,0 23.974625,-5.712411,0 24.15300600000001,-5.71206,0 24.194614,-5.673211,0 24.153942,-5.60157,0 24.047255,-5.486086,0 24.049986,-5.391285,0 24.090611,-5.35617,0 24.147064,-5.361812,0 24.241531,-5.320308000000001,0 24.395706,-5.183601,0 24.541634,-5.186543,0 </coordinates>
					</LinearRing>
				</outerBoundaryIs>
			</Polygon>
		</Placemark>
		<Placemark>
			<name>Kabeya-Kamuanga</name>
			<styleUrl>#grad221</styleUrl>
			<Polygon>
				<outerBoundaryIs>
					<LinearRing>
						<coordinates>
23.643202,-5.615279000000001,0 23.681292,-5.665855,0 23.715279,-5.730404,0 23.725582,-5.820214,0 23.720392,-5.900373,0 23.649612,-5.956399,0 23.615966,-5.94747,0 23.532871,-5.925420000000001,0 23.515247,-5.950037,0 23.48804700000001,-5.98803,0 23.483753,-6.027606000000001,0 23.39683700000001,-6.024578000000001,0 23.400318,-6.013907,0 23.344198,-5.969540000000001,0 23.315098,-5.973969999999999,0 23.220087,-6.061279000000001,0 23.155815,-6.068174,0 23.115305,-6.088116,0 23.099594,-6.068048,0 23.107637,-5.856715,0 23.15337,-5.787877,0 23.18549,-5.776871,0 23.257942,-5.781774,0 23.349335,-5.737499,0 23.37423100000001,-5.741702000000001,0 23.5399,-5.686208,0 23.643202,-5.615279000000001,0 </coordinates>
					</LinearRing>
				</outerBoundaryIs>
			</Polygon>
		</Placemark>
		<Placemark>
			<name>Miabi</name>
			<styleUrl>#grad7110</styleUrl>
			<Polygon>
				<outerBoundaryIs>
					<LinearRing>
						<coordinates>
23.483753,-6.027606000000001,0 23.568294,-6.045255000000001,0 23.569218,-6.045448000000001,0 23.59416600000001,-6.169128,0 23.566633,-6.222708,0 23.53931400000001,-6.241219000000001,0 23.369263,-6.184405000000001,0 23.238848,-6.210281,0 23.214527,-6.178973,0 23.246496,-6.104962,0 23.220087,-6.061279000000001,0 23.315098,-5.973969999999999,0 23.344198,-5.969540000000001,0 23.400318,-6.013907,0 23.39683700000001,-6.024578000000001,0 23.483753,-6.027606000000001,0 </coordinates>
					</LinearRing>
				</outerBoundaryIs>
			</Polygon>
		</Placemark>
		<Placemark>
			<name>Wembo-Nyama</name>
			<styleUrl>#grad330</styleUrl>
			<Polygon>
				<outerBoundaryIs>
					<LinearRing>
						<coordinates>
24.811247,-3.653281,0 24.850416,-3.740511,0 24.856642,-3.78596,0 24.835281,-3.94577,0 24.858259,-4.036465,0 25.00042300000001,-4.22543,0 25.028355,-4.349277,0 25.014194,-4.38037,0 25.019087,-4.505098,0 24.99275,-4.563238,0 24.98980900000002,-4.612974,0 24.963449,-4.643631,0 24.91041600000001,-4.793389,0 24.921047,-4.864597,0 24.765839,-4.985967,0 24.71347400000001,-4.980649,0 24.663494,-5.000689,0 24.594801,-4.8948,0 24.443348,-4.761813,0 24.421316,-4.679133,0 24.307148,-4.59662,0 24.219799,-4.469911,0 24.184402,-4.382473,0 24.329645,-4.191773,0 24.482042,-4.070779,0 24.483175,-3.957967000000001,0 24.514362,-3.903005,0 24.668615,-3.815254,0 24.737206,-3.72098,0 24.757645,-3.670158,0 24.811247,-3.653281,0 </coordinates>
					</LinearRing>
				</outerBoundaryIs>
			</Polygon>
		</Placemark>
		<Placemark>
			<name>Bonzola</name>
			<styleUrl>#grad10110</styleUrl>
			<Polygon>
				<outerBoundaryIs>
					<LinearRing>
						<coordinates>
23.565126,-5.970886,0 23.601324,-5.986016,0 23.63703,-6.021526,0 23.635729,-6.026295000000001,0 23.569218,-6.045448000000001,0 23.568294,-6.045255000000001,0 23.541244,-6.007593,0 23.565126,-5.970886,0 </coordinates>
					</LinearRing>
				</outerBoundaryIs>
			</Polygon>
		</Placemark>
		<Placemark>
			<name>Cilundu</name>
			<styleUrl>#grad5110</styleUrl>
			<Polygon>
				<outerBoundaryIs>
					<LinearRing>
						<coordinates>
23.115305,-6.088116,0 23.155815,-6.068174,0 23.220087,-6.061279000000001,0 23.246496,-6.104962,0 23.214527,-6.178973,0 23.238848,-6.210281,0 23.369263,-6.184405000000001,0 23.53931400000001,-6.241219000000001,0 23.541771,-6.276043000000001,0 23.50252,-6.383567,0 23.461552,-6.436930000000001,0 23.472063,-6.463395,0 23.445816,-6.522898000000001,0 23.397133,-6.563889,0 23.366865,-6.623977,0 23.335737,-6.649288000000001,0 23.310085,-6.789295000000001,0 23.291264,-6.797466000000001,0 23.238598,-6.981366,0 23.152504,-6.972264,0 23.135044,-6.874017,0 23.139603,-6.711494,0 23.124952,-6.640705,0 23.124611,-6.513068000000001,0 23.135952,-6.489936,0 23.06624,-6.350875,0 23.074724,-6.221908,0 23.130688,-6.184911,0 23.115305,-6.088116,0 </coordinates>
					</LinearRing>
				</outerBoundaryIs>
			</Polygon>
		</Placemark>
		<Placemark>
			<name>Lusambo</name>
			<styleUrl>#grad330</styleUrl>
			<Polygon>
				<outerBoundaryIs>
					<LinearRing>
						<coordinates>
23.534027,-4.185784,0 23.570246,-4.151093,0 23.63983,-4.145748,0 23.74025,-4.220830000000001,0 23.741867,-4.440656,0 23.760208,-4.647641,0 23.829571,-4.79861,0 23.922766,-4.892325,0 23.916477,-4.925357,0 23.8689,-4.960923,0 23.849304,-5.036594,0 23.865458,-5.066993,0 23.932295,-5.119505,0 23.976578,-5.17992,0 24.01037000000001,-5.195217,0 24.08124000000002,-5.280436,0 24.090611,-5.35617,0 24.049986,-5.391285,0 24.047255,-5.486086,0 24.153942,-5.60157,0 24.194614,-5.673211,0 24.15300600000001,-5.71206,0 23.974625,-5.712411,0 23.904753,-5.720851,0 23.814774,-5.602031,0 23.739199,-5.536917,0 23.698849,-5.527822000000001,0 23.686541,-5.355125000000001,0 23.638451,-5.252996,0 23.605547,-5.215621,0 23.545605,-5.175582,0 23.432755,-5.159277,0 23.416315,-5.140624,0 23.274597,-5.081482,0 23.134768,-4.997076,0 23.084871,-4.942429,0 23.042826,-4.925396,0 23.01325,-4.869295000000001,0 23.019556,-4.791374,0 23.084736,-4.653644,0 23.085836,-4.608088,0 23.06217,-4.531621,0 23.124218,-4.45792,0 23.22804500000001,-4.455392,0 23.276106,-4.421646,0 23.368597,-4.418233000000001,0 23.409426,-4.400403,0 23.45215,-4.364667,0 23.51264,-4.277806,0 23.531574,-4.239953,0 23.534027,-4.185784,0 </coordinates>
					</LinearRing>
				</outerBoundaryIs>
			</Polygon>
		</Placemark>
		<Placemark>
			<name>Luputa</name>
			<styleUrl>#grad4110</styleUrl>
			<Polygon>
				<outerBoundaryIs>
					<LinearRing>
						<coordinates>
23.819731,-6.572094,0 23.852121,-6.584168,0 23.924252,-6.713844,0 23.968498,-6.776304,0 24.096443,-6.822301,0 24.120369,-6.848198000000002,0 24.029978,-7.059848,0 24.00923,-7.197629000000001,0 23.919828,-7.371333,0 23.872717,-7.583776,0 23.843975,-7.673477,0 23.82197,-7.7095,0 23.779873,-7.744502,0 23.675272,-7.763699000000001,0 23.654791,-7.783377000000001,0 23.637739,-7.848388,0 23.550247,-7.862947000000001,0 23.505033,-7.822228000000001,0 23.482944,-7.819056,0 23.431486,-7.832955,0 23.39633,-7.865826000000001,0 23.36644400000001,-7.870981,0 23.268122,-7.847596000000001,0 23.222061,-7.848747,0 23.244347,-7.569234,0 23.223022,-7.388834000000001,0 23.227842,-7.262375000000001,0 23.194983,-7.064023000000001,0 23.152504,-6.972264,0 23.238598,-6.981366,0 23.252148,-7.035757,0 23.284897,-7.082185000000001,0 23.362734,-7.097376,0 23.437304,-7.072574,0 23.479998,-7.080874,0 23.505266,-7.058125000000001,0 23.50985500000001,-7.000101,0 23.54261,-6.975028,0 23.578465,-6.981664,0 23.634001,-6.930265000000001,0 23.715372,-6.748924,0 23.750378,-6.717334000000001,0 23.793442,-6.629916,0 23.802631,-6.581986000000001,0 23.819731,-6.572094,0 </coordinates>
					</LinearRing>
				</outerBoundaryIs>
			</Polygon>
		</Placemark>
		<Placemark>
			<name>Kasansa</name>
			<styleUrl>#grad8110</styleUrl>
			<Polygon>
				<outerBoundaryIs>
					<LinearRing>
						<coordinates>
23.59416600000001,-6.169128,0 23.63233200000001,-6.19717,0 23.654316,-6.229200000000001,0 23.692585,-6.236709000000001,0 23.779524,-6.387871,0 23.79911,-6.401657,0 23.819731,-6.572094,0 23.802631,-6.581986000000001,0 23.578775,-6.562947999999999,0 23.472063,-6.463395,0 23.461552,-6.436930000000001,0 23.50252,-6.383567,0 23.541771,-6.276043000000001,0 23.53931400000001,-6.241219000000001,0 23.566633,-6.222708,0 23.59416600000001,-6.169128,0 </coordinates>
					</LinearRing>
				</outerBoundaryIs>
			</Polygon>
		</Placemark>
		<Placemark>
			<name>Tshudi-loto</name>
			<styleUrl>#grad221</styleUrl>
			<Polygon>
				<outerBoundaryIs>
					<LinearRing>
						<coordinates>
22.364807,-1.918765,0 22.429554,-1.980215,0 22.547308,-2.136747,0 22.524502,-2.170792000000001,0 22.523293,-2.207439,0 22.595148,-2.313413,0 22.585159,-2.475838,0 22.582863,-2.514404,0 22.653687,-2.608342,0 22.77906,-2.692297,0 23.028677,-2.790228,0 23.097744,-2.897027000000001,0 23.105124,-2.930255,0 23.202074,-3.011529,0 23.202438,-3.045994,0 23.157272,-3.072784,0 23.117102,-3.191526000000001,0 22.889784,-3.191278,0 22.776068,-3.153022,0 22.728365,-3.165875000000001,0 22.622435,-3.241785,0 22.582977,-3.250091,0 22.542015,-3.241416,0 22.423891,-3.152412,0 22.422781,-3.109143,0 22.397591,-3.078393,0 22.368767,-3.067493,0 22.266602,-3.061912,0 22.220123,-3.064385,0 22.197041,-3.078871,0 22.13619600000001,-2.998415000000001,0 21.968864,-2.847168,0 21.718454,-2.711297,0 21.726179,-2.667869,0 21.832411,-2.483445,0 21.916237,-2.424357,0 21.94651,-2.36593,0 21.97735000000001,-2.330551,0 21.959837,-2.280942,0 21.98091300000001,-2.258111,0 22.032858,-2.151702,0 22.053701,-2.066463,0 22.111341,-1.957069,0 22.138355,-1.956378,0 22.171511,-1.933698,0 22.214512,-1.939977,0 22.269176,-1.921361,0 22.364807,-1.918765,0 </coordinates>
					</LinearRing>
				</outerBoundaryIs>
			</Polygon>
		</Placemark>
		<Placemark>
			<name>Muene-Ditu</name>
			<styleUrl>#grad4110</styleUrl>
			<Polygon>
				<outerBoundaryIs>
					<LinearRing>
						<coordinates>
23.802631,-6.581986000000001,0 23.793442,-6.629916,0 23.750378,-6.717334000000001,0 23.715372,-6.748924,0 23.634001,-6.930265000000001,0 23.578465,-6.981664,0 23.54261,-6.975028,0 23.50985500000001,-7.000101,0 23.505266,-7.058125000000001,0 23.479998,-7.080874,0 23.437304,-7.072574,0 23.362734,-7.097376,0 23.284897,-7.082185000000001,0 23.252148,-7.035757,0 23.238598,-6.981366,0 23.291264,-6.797466000000001,0 23.310085,-6.789295000000001,0 23.335737,-6.649288000000001,0 23.366865,-6.623977,0 23.397133,-6.563889,0 23.445816,-6.522898000000001,0 23.472063,-6.463395,0 23.578775,-6.562947999999999,0 23.802631,-6.581986000000001,0 </coordinates>
					</LinearRing>
				</outerBoundaryIs>
			</Polygon>
		</Placemark>
		<Placemark>
			<name>Bipemba</name>
			<styleUrl>#grad10110</styleUrl>
			<Polygon>
				<outerBoundaryIs>
					<LinearRing>
						<coordinates>
23.568294,-6.045255000000001,0 23.483753,-6.027606000000001,0 23.48804700000001,-5.98803,0 23.515247,-5.950037,0 23.565126,-5.970886,0 23.541244,-6.007593,0 23.568294,-6.045255000000001,0 </coordinates>
					</LinearRing>
				</outerBoundaryIs>
			</Polygon>
		</Placemark>
		<Placemark>
			<name>Kansele</name>
			<styleUrl>#grad10110</styleUrl>
			<Polygon>
				<outerBoundaryIs>
					<LinearRing>
						<coordinates>
23.515247,-5.950037,0 23.532871,-5.925420000000001,0 23.615966,-5.94747,0 23.601324,-5.986016,0 23.565126,-5.970886,0 23.515247,-5.950037,0 </coordinates>
					</LinearRing>
				</outerBoundaryIs>
			</Polygon>
		</Placemark>
		<Placemark>
			<name>Bibanga</name>
			<styleUrl>#grad4110</styleUrl>
			<Polygon>
				<outerBoundaryIs>
					<LinearRing>
						<coordinates>
24.008621,-5.898727,0 24.11359,-5.936981000000001,0 24.144106,-5.984103,0 24.152414,-6.034596,0 24.174957,-6.056810000000001,0 24.234089,-6.072093000000001,0 24.276577,-6.047987000000001,0 24.318956,-6.053582,0 24.345787,-6.074911,0 24.342133,-6.161886,0 24.287451,-6.278884,0 24.229212,-6.317343000000001,0 24.19861,-6.368257,0 24.170385,-6.549112,0 24.103107,-6.529319,0 24.022116,-6.470691,0 23.897499,-6.441499,0 23.864038,-6.368335,0 23.857056,-6.332874000000002,0 23.808918,-6.271901000000001,0 23.772985,-6.190411,0 23.78673,-6.127494,0 23.841988,-6.048993,0 23.813772,-5.970847,0 23.823353,-5.953367,0 23.89911100000001,-5.94911,0 24.008621,-5.898727,0 </coordinates>
					</LinearRing>
				</outerBoundaryIs>
			</Polygon>
		</Placemark>
		<Placemark>
			<name>Kalonda-Est</name>
			<styleUrl>#grad5110</styleUrl>
			<Polygon>
				<outerBoundaryIs>
					<LinearRing>
						<coordinates>
24.86874,-6.019408000000001,0 25.043406,-6.056734,0 25.209795,-6.064817,0 25.221504,-6.082165000000001,0 25.21233,-6.249056000000002,0 25.225447,-6.295621,0 25.220453,-6.330715000000001,0 25.226112,-6.353038,0 25.262356,-6.439753000000001,0 25.305321,-6.525283,0 25.311975,-6.622014,0 25.272921,-6.751207,0 25.243425,-6.76866,0 25.175755,-6.761608,0 25.09132,-6.689523,0 24.993347,-6.630818,0 24.918245,-6.591432000000001,0 24.799994,-6.604589000000001,0 24.77465400000001,-6.582407000000001,0 24.658764,-6.562577,0 24.58767900000001,-6.448664000000001,0 24.595282,-6.394046000000001,0 24.619589,-6.372075,0 24.637314,-6.33127,0 24.645697,-6.25362,0 24.65996700000001,-6.225684000000001,0 24.72817,-6.180743000000001,0 24.75894,-6.094434000000001,0 24.825611,-6.035539,0 24.846981,-6.036535,0 24.86874,-6.019408000000001,0 </coordinates>
					</LinearRing>
				</outerBoundaryIs>
			</Polygon>
		</Placemark>
		<Placemark>
			<name>Tshilenge</name>
			<styleUrl>#grad7110</styleUrl>
			<Polygon>
				<outerBoundaryIs>
					<LinearRing>
						<coordinates>
23.698849,-5.527822000000001,0 23.739199,-5.536917,0 23.814774,-5.602031,0 23.904753,-5.720851,0 23.918289,-5.796433,0 24.008621,-5.898727,0 23.89911100000001,-5.94911,0 23.823353,-5.953367,0 23.813772,-5.970847,0 23.841988,-6.048993,0 23.78673,-6.127494,0 23.772985,-6.190411,0 23.808918,-6.271901000000001,0 23.857056,-6.332874000000002,0 23.864038,-6.368335,0 23.79911,-6.401657,0 23.779524,-6.387871,0 23.692585,-6.236709000000001,0 23.654316,-6.229200000000001,0 23.63233200000001,-6.19717,0 23.59416600000001,-6.169128,0 23.569218,-6.045448000000001,0 23.635729,-6.026295000000001,0 23.63703,-6.021526,0 23.650465,-5.972272000000001,0 23.649612,-5.956399,0 23.720392,-5.900373,0 23.725582,-5.820214,0 23.715279,-5.730404,0 23.681292,-5.665855,0 23.643202,-5.615279000000001,0 23.671133,-5.554369,0 23.698849,-5.527822000000001,0 </coordinates>
					</LinearRing>
				</outerBoundaryIs>
			</Polygon>
		</Placemark>
		<Placemark>
			<name>Lubao</name>
			<styleUrl>#grad330</styleUrl>
			<Polygon>
				<outerBoundaryIs>
					<LinearRing>
						<coordinates>
25.774893,-4.932027,0 25.941557,-4.944609,0 26.01240200000001,-4.984692,0 26.003414,-5.083399,0 25.966169,-5.203639,0 25.947065,-5.511085,0 25.95849400000001,-5.529052,0 25.9557,-5.665559,0 25.969131,-5.680466,0 25.964169,-6.063492,0 25.956144,-6.097477,0 25.888973,-6.167456,0 25.788998,-6.130879,0 25.717182,-6.042133,0 25.684381,-6.025926,0 25.651707,-6.04344,0 25.617998,-6.118884,0 25.50791,-6.208850000000002,0 25.407812,-6.228666000000001,0 25.364693,-6.276726000000001,0 25.306305,-6.290522,0 25.268774,-6.282387,0 25.225447,-6.295621,0 25.21233,-6.249056000000002,0 25.221504,-6.082165000000001,0 25.209795,-6.064817,0 25.043406,-6.056734,0 24.86874,-6.019408000000001,0 24.853178,-5.977322,0 24.801332,-5.947253,0 24.791201,-5.814294,0 24.771961,-5.757858,0 24.778021,-5.715787,0 24.986019,-5.689908000000001,0 25.028337,-5.654022,0 25.165512,-5.59515,0 25.230188,-5.522506000000001,0 25.24575400000001,-5.448818,0 25.242867,-5.406135,0 25.188402,-5.251133,0 25.158552,-5.108924,0 25.114597,-5.014949,0 25.114141,-4.967676,0 25.207047,-4.965672,0 25.54615,-4.978749000000001,0 25.729912,-4.9377,0 25.774893,-4.932027,0 </coordinates>
					</LinearRing>
				</outerBoundaryIs>
			</Polygon>
		</Placemark>
		<Placemark>
			<name>Tshofa</name>
			<styleUrl>#grad4110</styleUrl>
			<Polygon>
				<outerBoundaryIs>
					<LinearRing>
						<coordinates>
24.921047,-4.864597,0 25.114141,-4.967676,0 25.114597,-5.014949,0 25.158552,-5.108924,0 25.188402,-5.251133,0 25.242867,-5.406135,0 25.24575400000001,-5.448818,0 25.230188,-5.522506000000001,0 25.165512,-5.59515,0 25.028337,-5.654022,0 24.986019,-5.689908000000001,0 24.778021,-5.715787,0 24.765545,-5.699566,0 24.70381,-5.682356,0 24.676416,-5.636389,0 24.661135,-5.585143,0 24.67992,-5.338456,0 24.541634,-5.186543,0 24.605417,-5.046761,0 24.663494,-5.000689,0 24.71347400000001,-4.980649,0 24.765839,-4.985967,0 24.921047,-4.864597,0 </coordinates>
					</LinearRing>
				</outerBoundaryIs>
			</Polygon>
		</Placemark>
		<Placemark>
			<name>Lomela</name>
			<styleUrl>#grad221</styleUrl>
			<Polygon>
				<outerBoundaryIs>
					<LinearRing>
						<coordinates>
24.479174,-1.75909,0 24.504593,-1.766367,0 24.54641300000001,-1.856171,0 24.632753,-1.929861,0 24.63877700000001,-2.148159,0 24.615393,-2.445839,0 24.610222,-2.638866,0 24.50116,-2.732205,0 24.430126,-2.746972,0 24.25614,-2.824973,0 24.119232,-2.865596,0 23.958044,-2.941819000000001,0 23.823572,-2.939255,0 23.736317,-2.904189000000001,0 23.653027,-2.907275,0 23.636133,-3.026273,0 23.611336,-3.072408,0 23.5711,-3.105362,0 23.444914,-3.119588,0 23.345564,-3.084945,0 23.316465,-3.062089,0 23.245964,-3.059848000000001,0 23.202438,-3.045994,0 23.202074,-3.011529,0 23.105124,-2.930255,0 23.097744,-2.897027000000001,0 23.028677,-2.790228,0 22.77906,-2.692297,0 22.653687,-2.608342,0 22.582863,-2.514404,0 22.585159,-2.475838,0 22.595148,-2.313413,0 22.523293,-2.207439,0 22.524502,-2.170792000000001,0 22.547308,-2.136747,0 22.675518,-2.198783,0 22.801693,-2.216483,0 22.848188,-2.234963,0 23.029139,-2.239749,0 23.083557,-2.250868,0 23.389511,-2.239468,0 23.705236,-2.103253,0 23.774668,-2.04948,0 23.768074,-2.022468,0 23.800783,-1.968651,0 23.869305,-1.921726,0 24.015453,-1.858135,0 24.185768,-1.81881,0 24.226786,-1.782053,0 24.32376100000001,-1.750616,0 24.461311,-1.766175,0 24.479174,-1.75909,0 </coordinates>
					</LinearRing>
				</outerBoundaryIs>
			</Polygon>
		</Placemark>
		<Placemark>
			<name>Dibindi</name>
			<styleUrl>#grad10110</styleUrl>
			<Polygon>
				<outerBoundaryIs>
					<LinearRing>
						<coordinates>
23.601324,-5.986016,0 23.615966,-5.94747,0 23.649612,-5.956399,0 23.650465,-5.972272000000001,0 23.63703,-6.021526,0 23.601324,-5.986016,0 </coordinates>
					</LinearRing>
				</outerBoundaryIs>
			</Polygon>
		</Placemark>
		<Placemark>
			<name>Lodja-Sud</name>
			<styleUrl>#grad221</styleUrl>
			<Polygon>
				<outerBoundaryIs>
					<LinearRing>
						<coordinates>
23.973829,-3.658185,0 23.972439,-3.682419,0 23.985197,-3.770718000000001,0 24.00148400000001,-3.793263000000001,0 23.939957,-3.960102000000001,0 23.858604,-4.042767,0 23.83239,-4.120882,0 23.775892,-4.202611,0 23.74025,-4.220830000000001,0 23.63983,-4.145748,0 23.570246,-4.151093,0 23.534027,-4.185784,0 23.36595,-4.166099,0 23.274508,-4.130329,0 23.229197,-4.080521,0 23.163483,-3.972910999999999,0 23.141603,-3.867412,0 23.076206,-3.729929,0 23.088669,-3.658185,0 23.973829,-3.658185,0 </coordinates>
					</LinearRing>
				</outerBoundaryIs>
			</Polygon>
		</Placemark>
		<Placemark>
			<name>Gandajika</name>
			<styleUrl>#grad7110</styleUrl>
			<Polygon>
				<outerBoundaryIs>
					<LinearRing>
						<coordinates>
23.864038,-6.368335,0 23.897499,-6.441499,0 24.022116,-6.470691,0 24.103107,-6.529319,0 24.170385,-6.549112,0 24.199949,-6.606798,0 24.250731,-6.664166000000001,0 24.256174,-6.692522,0 24.318491,-6.712643,0 24.34948,-6.760388000000001,0 24.412294,-6.76688,0 24.492928,-6.742895000000001,0 24.529961,-6.759814,0 24.567921,-6.805444000000001,0 24.50124200000001,-6.865553000000001,0 24.41434900000001,-6.920544,0 24.29102900000001,-6.946541000000001,0 24.24612000000001,-6.933923,0 24.183004,-6.84373,0 24.14461100000001,-6.832914,0 24.120369,-6.848198000000002,0 24.096443,-6.822301,0 23.968498,-6.776304,0 23.924252,-6.713844,0 23.852121,-6.584168,0 23.819731,-6.572094,0 23.79911,-6.401657,0 23.864038,-6.368335,0 </coordinates>
					</LinearRing>
				</outerBoundaryIs>
			</Polygon>
		</Placemark>
		<Placemark>
			<name>Lodja-Nord</name>
			<styleUrl>#grad330</styleUrl>
			<Polygon>
				<outerBoundaryIs>
					<LinearRing>
						<coordinates>
23.088669,-3.658185,0 23.103621,-3.57211,0 23.137367,-3.455442999999999,0 23.088285,-3.355607,0 23.118725,-3.319685,0 23.117102,-3.191526000000001,0 23.157272,-3.072784,0 23.202438,-3.045994,0 23.245964,-3.059848000000001,0 23.316465,-3.062089,0 23.345564,-3.084945,0 23.444914,-3.119588,0 23.5711,-3.105362,0 23.731329,-3.259437,0 23.855724,-3.3493,0 23.911255,-3.425315,0 23.975716,-3.467572,0 23.994268,-3.551714,0 23.977581,-3.592802,0 23.973829,-3.658185,0 23.088669,-3.658185,0 </coordinates>
					</LinearRing>
				</outerBoundaryIs>
			</Polygon>
		</Placemark>
		<Placemark>
			<name>Dikungu-Tshu</name>
			<styleUrl>#grad121</styleUrl>
			<Polygon>
				<outerBoundaryIs>
					<LinearRing>
						<coordinates>
24.81896800000001,-3.628553,0 24.811247,-3.653281,0 24.757645,-3.670158,0 24.737206,-3.72098,0 24.668615,-3.815254,0 24.514362,-3.903005,0 24.483175,-3.957967000000001,0 24.482042,-4.070779,0 24.329645,-4.191773,0 24.184402,-4.382473,0 24.137794,-4.373152,0 24.104601,-4.342011,0 24.026213,-4.308284,0 23.967281,-4.302762,0 23.882397,-4.261889,0 23.847782,-4.2587,0 23.775892,-4.202611,0 23.83239,-4.120882,0 23.858604,-4.042767,0 23.939957,-3.960102000000001,0 24.00148400000001,-3.793263000000001,0 24.077522,-3.77966,0 24.108627,-3.755272,0 24.22834,-3.713802,0 24.345123,-3.622387,0 24.449993,-3.568912999999999,0 24.49877,-3.561079,0 24.55534,-3.574684,0 24.565506,-3.564594,0 24.706261,-3.578782,0 24.783926,-3.602609999999999,0 24.81896800000001,-3.628553,0 </coordinates>
					</LinearRing>
				</outerBoundaryIs>
			</Polygon>
		</Placemark>
		<Placemark>
			<name>Kole</name>
			<styleUrl>#grad221</styleUrl>
			<Polygon>
				<outerBoundaryIs>
					<LinearRing>
						<coordinates>
22.197041,-3.078871,0 22.220123,-3.064385,0 22.266602,-3.061912,0 22.368767,-3.067493,0 22.397591,-3.078393,0 22.422781,-3.109143,0 22.423891,-3.152412,0 22.542015,-3.241416,0 22.582977,-3.250091,0 22.622435,-3.241785,0 22.728365,-3.165875000000001,0 22.776068,-3.153022,0 22.889784,-3.191278,0 23.117102,-3.191526000000001,0 23.118725,-3.319685,0 23.088285,-3.355607,0 23.137367,-3.455442999999999,0 23.103621,-3.57211,0 23.076206,-3.729929,0 23.141603,-3.867412,0 23.163483,-3.972910999999999,0 23.229197,-4.080521,0 23.274508,-4.130329,0 23.36595,-4.166099,0 23.534027,-4.185784,0 23.531574,-4.239953,0 23.51264,-4.277806,0 23.45215,-4.364667,0 23.409426,-4.400403,0 23.368597,-4.418233000000001,0 23.276106,-4.421646,0 23.22804500000001,-4.455392,0 23.124218,-4.45792,0 23.06217,-4.531621,0 22.943073,-4.374833,0 22.853827,-4.318092,0 22.816116,-4.254424,0 22.73444900000001,-4.169943,0 22.670773,-4.119431,0 22.571688,-4.11583,0 22.53976400000001,-4.094687,0 22.483517,-4.090933,0 22.412546,-4.062617,0 22.326744,-4.01311,0 22.236631,-3.929288000000001,0 22.148911,-3.815117,0 22.155916,-3.737722,0 22.173777,-3.707574,0 22.175766,-3.634394,0 22.141521,-3.534642,0 22.075335,-3.512873,0 22.076092,-3.496316,0 22.089233,-3.450431,0 22.112446,-3.428164,0 22.10862,-3.410981,0 22.185658,-3.291956,0 22.208185,-3.238894,0 22.21718,-3.136989,0 22.197041,-3.078871,0 </coordinates>
					</LinearRing>
				</outerBoundaryIs>
			</Polygon>
		</Placemark>
		<Placemark>
			<name>Minga</name>
			<styleUrl>#grad4110</styleUrl>
			<Polygon>
				<outerBoundaryIs>
					<LinearRing>
						<coordinates>
23.775892,-4.202611,0 23.847782,-4.2587,0 23.882397,-4.261889,0 23.967281,-4.302762,0 24.026213,-4.308284,0 24.104601,-4.342011,0 24.137794,-4.373152,0 24.184402,-4.382473,0 24.219799,-4.469911,0 24.307148,-4.59662,0 24.421316,-4.679133,0 24.443348,-4.761813,0 24.594801,-4.8948,0 24.663494,-5.000689,0 24.605417,-5.046761,0 24.541634,-5.186543,0 24.395706,-5.183601,0 24.241531,-5.320308000000001,0 24.147064,-5.361812,0 24.090611,-5.35617,0 24.08124000000002,-5.280436,0 24.01037000000001,-5.195217,0 23.976578,-5.17992,0 23.932295,-5.119505,0 23.865458,-5.066993,0 23.849304,-5.036594,0 23.8689,-4.960923,0 23.916477,-4.925357,0 23.922766,-4.892325,0 23.829571,-4.79861,0 23.760208,-4.647641,0 23.741867,-4.440656,0 23.74025,-4.220830000000001,0 23.775892,-4.202611,0 </coordinates>
					</LinearRing>
				</outerBoundaryIs>
			</Polygon>
		</Placemark>
		<Placemark>
			<name>Kabongo</name>
			<styleUrl>#grad330</styleUrl>
			<Polygon>
				<outerBoundaryIs>
					<LinearRing>
						<coordinates>
24.799994,-6.604589000000001,0 24.918245,-6.591432000000001,0 24.993347,-6.630818,0 25.09132,-6.689523,0 25.175755,-6.761608,0 25.243425,-6.76866,0 25.272921,-6.751207,0 25.319538,-6.809398,0 25.35183,-6.820247000000002,0 25.396458,-6.910473,0 25.434179,-6.93325,0 25.442099,-6.961460000000001,0 25.47536300000001,-6.974108,0 25.495077,-7.012968000000001,0 25.489786,-7.040141,0 25.504057,-7.068842,0 25.669434,-7.270121,0 25.686974,-7.292511,0 25.835125,-7.353925,0 25.963707,-7.446879,0 26.032881,-7.488895,0 26.073889,-7.483808,0 26.083323,-7.471242,0 26.130957,-7.484871,0 26.121317,-7.542322000000001,0 26.072771,-7.621049,0 26.030491,-7.662357,0 25.932932,-7.726063000000001,0 25.882103,-7.787031,0 25.86241,-7.936027,0 25.869522,-7.948592,0 25.865717,-7.988402,0 25.856291,-8.000044000000001,0 25.850883,-8.057288,0 25.808195,-8.066741,0 25.796822,-8.083418999999999,0 25.763983,-8.086302999999999,0 25.748171,-8.102556999999999,0 25.662565,-8.021857000000001,0 25.60444100000001,-8.011726,0 25.432173,-7.926916000000001,0 25.322508,-7.901843000000002,0 25.251801,-7.917472000000001,0 25.201767,-7.897319,0 25.146969,-7.823097,0 25.08312400000001,-7.773273,0 25.003897,-7.665095000000002,0 24.971313,-7.588083000000001,0 24.975088,-7.512787000000002,0 25.033945,-7.432115000000001,0 25.009392,-7.39942,0 24.997881,-7.332161,0 24.97204,-7.303042,0 24.899061,-7.257294,0 24.828833,-7.253528000000001,0 24.780655,-7.273179,0 24.745895,-7.265259,0 24.660429,-7.291939000000001,0 24.571205,-7.2814,0 24.533901,-7.257937,0 24.42263000000001,-7.257511000000002,0 24.390902,-7.193005000000002,0 24.352089,-7.151746,0 24.2451,-7.050156000000002,0 24.226561,-6.993076,0 24.24612000000001,-6.933923,0 24.29102900000001,-6.946541000000001,0 24.41434900000001,-6.920544,0 24.50124200000001,-6.865553000000001,0 24.567921,-6.805444000000001,0 24.711946,-6.708776000000001,0 24.799994,-6.604589000000001,0 </coordinates>
					</LinearRing>
				</outerBoundaryIs>
			</Polygon>
		</Placemark>
		<Placemark>
			<name>Kalemie</name>
			<styleUrl>#grad221</styleUrl>
			<Polygon>
				<outerBoundaryIs>
					<LinearRing>
						<coordinates>
29.6546559324827,-6.41248612222267,0 29.6546280554944,-6.41251427380456,0 29.632223,-6.422222,0 29.547449,-6.506202000000001,0 29.411568,-6.507528,0 29.350229,-6.549693,0 29.272451,-6.619223000000001,0 29.158655,-6.652181000000001,0 29.047661,-6.799878000000001,0 28.961157,-6.863152000000001,0 28.92281,-6.865537,0 28.820051,-6.838673000000001,0 28.793139,-6.859274000000001,0 28.78852300000001,-6.924766,0 28.741203,-7.026987000000001,0 28.705519,-7.054193,0 28.585405,-7.072176,0 28.544828,-7.098596000000001,0 28.51591300000001,-7.077632000000001,0 28.447212,-6.977299000000001,0 28.426916,-6.798072,0 28.43433,-6.697651,0 28.512857,-6.564499,0 28.508657,-6.516569,0 28.461433,-6.501144,0 28.228567,-6.538411000000001,0 28.186058,-6.499512000000001,0 28.177565,-6.463615000000002,0 28.19359800000001,-6.325285000000001,0 28.17293700000001,-6.167129000000001,0 28.207527,-6.123757000000001,0 28.337973,-6.066841,0 28.389132,-5.934104000000001,0 28.474836,-5.843456000000001,0 28.514971,-5.802774,0 28.544106,-5.685433,0 28.533573,-5.448105000000001,0 28.514366,-5.398628,0 28.527672,-5.252721,0 28.552328,-5.155384,0 28.576036,-5.13971,0 28.600662,-5.099943,0 28.620522,-5.039549,0 28.681005,-5.021546,0 28.73496400000001,-5.021149,0 28.94371,-5.032312,0 29.111412,-5.054371,0 29.37674000000001,-5.034675,0 29.3816508989642,-5.03458557808754,0 29.388731,-5.057602,0 29.39212,-5.068616000000001,0 29.401159,-5.091632,0 29.410162,-5.12354,0 29.42947,-5.177219000000001,0 29.438612,-5.202633,0 29.46604900000001,-5.271386,0 29.476448,-5.294565,0 29.49534,-5.336672000000001,0 29.50103,-5.344151,0 29.522112,-5.399155,0 29.527287,-5.409952,0 29.529745,-5.415082,0 29.550245,-5.475417,0 29.557968,-5.502313,0 29.561451,-5.507613,0 29.564016,-5.515429,0 29.566881,-5.529619,0 29.568251,-5.536397,0 29.575602,-5.555771000000001,0 29.587683,-5.619303,0 29.595779,-5.652467000000001,0 29.59868,-5.664350000000001,0 29.605003,-5.75143,0 29.607328,-5.768335,0 29.60679800000001,-5.778161,0 29.605145,-5.808783,0 29.600191,-5.855519000000001,0 29.589357,-5.903075,0 29.580521,-5.941859,0 29.57818,-5.962874,0 29.578106,-6.028381,0 29.578022,-6.101694,0 29.579317,-6.146805000000001,0 29.580322,-6.154718,0 29.588669,-6.220362,0 29.594872,-6.252271,0 29.603323,-6.278679,0 29.61157400000002,-6.304459,0 29.621117,-6.322554000000001,0 29.624054,-6.337568,0 29.648092,-6.396416,0 29.6546559324827,-6.41248612222267,0 </coordinates>
					</LinearRing>
				</outerBoundaryIs>
			</Polygon>
		</Placemark>
		<Placemark>
			<name>Moba</name>
			<styleUrl>#grad330</styleUrl>
			<Polygon>
				<outerBoundaryIs>
					<LinearRing>
						<coordinates>
29.547449,-6.506202000000001,0 29.632223,-6.422222,0 29.6546280554944,-6.41251427380456,0 29.65466461371931,-6.41250737602628,0 29.655048,-6.413446,0 29.66360900000001,-6.426221000000001,0 29.672028,-6.442449000000001,0 29.713459,-6.504162,0 29.746605,-6.553523000000001,0 29.773619,-6.58716,0 29.783209,-6.597179000000001,0 29.788965,-6.605258000000001,0 29.791624,-6.608990000000001,0 29.82726900000001,-6.643444,0 29.88306,-6.689339000000001,0 29.906258,-6.708418,0 29.96278,-6.750705,0 29.981892,-6.761531,0 29.984943,-6.763832,0 30,-6.775186,0 30.023169,-6.792657,0 30.08506,-6.836075,0 30.08695,-6.838324,0 30.094971,-6.847867,0 30.140808,-6.889933000000001,0 30.17435100000001,-6.929300000000001,0 30.18375,-6.940332,0 30.221386,-6.995228,0 30.232573,-7.016804000000001,0 30.238564,-7.021798000000001,0 30.24541500000001,-7.033103000000001,0 30.25485000000001,-7.048671000000001,0 30.27054,-7.074955000000002,0 30.303188,-7.136118000000001,0 30.305744,-7.143917,0 30.309299,-7.154766000000002,0 30.358889,-7.247829000000001,0 30.361637,-7.256894,0 30.369305,-7.282168,0 30.374746,-7.292211000000002,0 30.398857,-7.361446,0 30.404762,-7.375414000000001,0 30.422859,-7.418213,0 30.45434,-7.479062,0 30.458998,-7.489403000000001,0 30.479231,-7.534328,0 30.513805,-7.603173000000002,0 30.522249,-7.619986000000001,0 30.540178,-7.66136,0 30.541122,-7.666988000000001,0 30.562447,-7.719498000000001,0 30.575212,-7.750932,0 30.60614,-7.837934000000001,0 30.627142,-7.896992,0 30.63911600000001,-7.933263,0 30.645584,-7.957787,0 30.651621,-7.980675,0 30.679792,-8,0 30.68432,-8.006790000000001,0 30.711258,-8.065302000000001,0 30.728312,-8.094919000000001,0 30.733006,-8.103070000000001,0 30.738659,-8.109818000000001,0 30.748749,-8.14189,0 30.75668900000001,-8.178979,0 30.756367,-8.184713,0 30.769011,-8.212749000000001,0 30.77424600000001,-8.224360000000001,0 30.769306,-8.226475000000001,0 30.761057,-8.227486000000001,0 30.712936,-8.233376000000002,0 30.666927,-8.241123,0 30.63553200000001,-8.244755,0 30.597391,-8.249162999999999,0 30.57956100000001,-8.253688,0 30.554226,-8.251887,0 30.536728,-8.256629,0 30.532684,-8.257725000000001,0 30.510654,-8.260735,0 30.447395,-8.269365000000001,0 30.440042,-8.267861,0 30.428219,-8.271561999999999,0 30.385696,-8.278022,0 30.365789,-8.281044,0 30.35194,-8.281720000000002,0 30.292528,-8.289861,0 30.292513,-8.290778,0 30.282598,-8.290604,0 30.263168,-8.293932,0 30.260923,-8.293941,0 30.252789,-8.293977000000002,0 30.214394,-8.300179,0 30.142988,-8.307841,0 30.135237,-8.309509,0 30.123306,-8.312075,0 30,-8.316212,0 29.992413,-8.317266,0 29.96991,-8.32208,0 29.93659,-8.328028,0 29.926949,-8.330285999999999,0 29.912436,-8.331034000000001,0 29.860739,-8.340780000000001,0 29.83197,-8.343870000000001,0 29.817482,-8.345991,0 29.800446,-8.34747,0 29.77352000000001,-8.350518000000001,0 29.738556,-8.355325000000001,0 29.6946176443116,-8.3610174277191,0 29.6945657281836,-8.360936407095039,0 29.692827,-8.357594000000001,0 29.660137,-8.234737000000001,0 29.67893,-8.200499000000001,0 29.634621,-8.15335,0 29.629776,-8.131745000000002,0 29.592709,-8.107855000000001,0 29.571863,-8.008756,0 29.541904,-7.955800000000002,0 29.541958,-7.907028,0 29.555519,-7.897598000000002,0 29.536629,-7.846597,0 29.56197,-7.807653,0 29.594681,-7.793143,0 29.65283,-7.701830000000002,0 29.653399,-7.629718,0 29.62808,-7.604027000000001,0 29.557858,-7.451988,0 29.558092,-7.3861,0 29.597178,-7.359562000000001,0 29.650127,-7.275731000000001,0 29.656826,-7.182179,0 29.626303,-7.148935,0 29.59001,-7.001956,0 29.525957,-6.925329000000001,0 29.532515,-6.87163,0 29.563223,-6.816785,0 29.572746,-6.675211,0 29.56934,-6.52874,0 29.547449,-6.506202000000001,0 </coordinates>
					</LinearRing>
				</outerBoundaryIs>
			</Polygon>
		</Placemark>
		<Placemark>
			<name>Kitenge</name>
			<styleUrl>#grad4110</styleUrl>
			<Polygon>
				<outerBoundaryIs>
					<LinearRing>
						<coordinates>
25.225447,-6.295621,0 25.268774,-6.282387,0 25.306305,-6.290522,0 25.364693,-6.276726000000001,0 25.407812,-6.228666000000001,0 25.50791,-6.208850000000002,0 25.617998,-6.118884,0 25.651707,-6.04344,0 25.684381,-6.025926,0 25.717182,-6.042133,0 25.788998,-6.130879,0 25.888973,-6.167456,0 25.903326,-6.246752,0 25.92792100000001,-6.288851,0 25.917936,-6.353123000000001,0 25.933651,-6.372265000000001,0 25.961761,-6.520793000000001,0 26.034582,-6.63389,0 26.031906,-6.703651,0 26.012955,-6.730856000000001,0 26.024815,-6.885499,0 26.002439,-6.915333000000001,0 26.042675,-6.999482000000001,0 26.160664,-7.056901,0 26.205666,-7.086947,0 26.209711,-7.164259000000001,0 26.198223,-7.177315000000001,0 26.210392,-7.199702,0 26.29026,-7.161041000000001,0 26.302004,-7.169172,0 26.283363,-7.376165000000001,0 26.174137,-7.4182,0 26.130957,-7.484871,0 26.083323,-7.471242,0 26.073889,-7.483808,0 26.032881,-7.488895,0 25.963707,-7.446879,0 25.835125,-7.353925,0 25.686974,-7.292511,0 25.669434,-7.270121,0 25.504057,-7.068842,0 25.489786,-7.040141,0 25.495077,-7.012968000000001,0 25.47536300000001,-6.974108,0 25.442099,-6.961460000000001,0 25.434179,-6.93325,0 25.396458,-6.910473,0 25.35183,-6.820247000000002,0 25.319538,-6.809398,0 25.272921,-6.751207,0 25.311975,-6.622014,0 25.305321,-6.525283,0 25.262356,-6.439753000000001,0 25.226112,-6.353038,0 25.220453,-6.330715000000001,0 25.225447,-6.295621,0 </coordinates>
					</LinearRing>
				</outerBoundaryIs>
			</Polygon>
		</Placemark>
		<Placemark>
			<name>Kasenga</name>
			<styleUrl>#grad330</styleUrl>
			<Polygon>
				<outerBoundaryIs>
					<LinearRing>
						<coordinates>
23.949894,-9.816521,0 24.022512,-9.917052,0 24.0446,-9.944989,0 24.048786,-9.994459000000001,0 24.069637,-10.023319,0 24.083275,-10.086364,0 24.073748,-10.152861,0 24.195524,-10.25651,0 24.201416,-10.333099,0 24.245546,-10.410931,0 24.242655,-10.50623,0 24.270761,-10.601327,0 24.282185,-10.746348,0 24.274288,-10.824025,0 24.205051,-10.826515,0 24.19145,-10.8395,0 24.183786,-10.922171,0 24.161936,-10.979232,0 24.1455378491395,-10.9794083331465,0 24.1455305640352,-10.9794064846483,0 24.145958,-10.977097,0 24.144337,-10.969045,0 24.123867,-10.952002,0 24.121548,-10.944869,0 24.12435,-10.936592,0 24.127846,-10.931766,0 24.130417,-10.921878,0 24.129955,-10.918657,0 24.124844,-10.910372,0 24.117401,-10.904613,0 24.107391,-10.904832,0 24.094589,-10.905507,0 24.074354,-10.892832,0 24.058533,-10.88936,0 24.039215,-10.889104,0 24.026649,-10.887706,0 24.009895,-10.885152,0 23.999653,-10.886286,0 23.995695,-10.891575,0 23.987076,-10.892246,0 23.97962,-10.896834,0 23.973089,-10.905334,0 23.97027,-10.9212,0 23.96046400000001,-10.938434,0 23.944607,-10.954967,0 23.925728,-10.966664,0 23.916637,-10.973087,0 23.89613,-10.98317,0 23.889601,-10.988217,0 23.885384,-11.00132,0 23.884657,-11.002216,0 23.872313,-11.017395,0 23.863453,-11.023357,0 23.852034,-11.027704,0 23.830372,-11.029958,0 23.815474,-11.027856,0 23.802216,-11.021156,0 23.780827,-11.006156,0 23.763384,-10.997374,0 23.745468,-10.99227,0 23.737318,-10.992941,0 23.730553,-10.997754,0 23.71749700000001,-11.004851,0 23.70794100000001,-11.007816,0 23.702127,-11.006634,0 23.693048,-11.004787,0 23.68514800000001,-11.00617,0 23.6814,-11.006826,0 23.672083,-11.008182,0 23.664402,-11.00724,0 23.650675,-11.003061,0 23.636497,-10.993591,0 23.629057,-10.99058,0 23.600407,-10.994177,0 23.585276,-10.993211,0 23.576206,-10.989503,0 23.558332,-10.972426,0 23.540447,-10.95949,0 23.534166,-10.957859,0 23.505569,-10.946265,0 23.459038,-10.938517,0 23.435528,-10.938204,0 23.429001,-10.94048,0 23.417578,-10.94504,0 23.384207,-10.966308,0 23.360395,-10.983007,0 23.347313,-10.993998,0 23.33843,-11.003163,0 23.334003,-11.003837,0 23.331661,-11.007047,0 23.320463,-11.012523,0 23.288952,-11.031027,0 23.272354,-11.04614,0 23.25203700000001,-11.059165,0 23.225367,-11.087113,0 23.21555100000001,-11.094431,0 23.203173,-11.102198,0 23.19664,-11.104469,0 23.182673,-11.102337,0 23.164768,-11.095816,0 23.152203,-11.093228,0 23.14194300000001,-11.095481,0 23.126524,-11.10507,0 23.1146247252311,-11.1118871499654,0 23.119495,-11.087881,0 23.12595900000001,-11.042978,0 23.089487,-10.933173,0 23.067327,-10.90744,0 23.004211,-10.880484,0 22.964314,-10.825554,0 22.961298,-10.77066,0 22.994394,-10.740991,0 22.99605800000001,-10.648705,0 22.96509,-10.563235,0 23.041012,-10.474254,0 22.967264,-10.381249,0 22.954754,-10.321618,0 22.894939,-10.262065,0 22.961494,-10.201986,0 22.957445,-10.185746,0 22.983042,-10.150338,0 22.979197,-10.073181,0 22.991262,-10.037627,0 23.039339,-9.996995999999999,0 23.124382,-10.031404,0 23.18821700000001,-10.03266,0 23.269648,-10.010056,0 23.322388,-10.018444,0 23.394457,-10.008736,0 23.458855,-9.941572000000003,0 23.49501800000001,-9.861529000000001,0 23.518234,-9.835914000000001,0 23.617865,-9.820983999999999,0 23.665924,-9.856759,0 23.905697,-9.854920999999999,0 23.949894,-9.816521,0 </coordinates>
					</LinearRing>
				</outerBoundaryIs>
			</Polygon>
		</Placemark>
		<Placemark>
			<name>Kamalondo</name>
			<styleUrl>#grad62</styleUrl>
			<Polygon>
				<outerBoundaryIs>
					<LinearRing>
						<coordinates>
27.537941,-11.6376,0 27.561272,-11.648129,0 27.612474,-11.727949,0 27.73924600000001,-11.7957,0 27.875595,-11.902065,0 27.873432,-12.063502,0 27.863804,-12.069298,0 27.853382,-12.075571,0 27.850237,-12.074242,0 27.818668,-12.060898,0 27.769421,-12.035,0 27.708982,-11.979041,0 27.680347,-11.928165,0 27.62174200000001,-11.870185,0 27.517443,-11.691934,0 27.537941,-11.6376,0 </coordinates>
					</LinearRing>
				</outerBoundaryIs>
			</Polygon>
		</Placemark>
		<Placemark>
			<name>Kambove</name>
			<styleUrl>#grad221</styleUrl>
			<Polygon>
				<outerBoundaryIs>
					<LinearRing>
						<coordinates>
26.632689,-10.561346,0 26.672142,-10.709568,0 26.699272,-10.943134,0 26.718298,-10.979956,0 26.738705,-11.106159,0 26.77786100000001,-11.15169,0 26.94873,-11.197097,0 26.952742,-11.220805,0 27.021599,-11.297568,0 27.087843,-11.328921,0 27.155729,-11.406442,0 27.229383,-11.529472,0 27.238798,-11.613261,0 27.2253106465867,-11.6487006966446,0 27.22271,-11.628982,0 27.221621,-11.624383,0 27.212706,-11.586753,0 27.209297,-11.572985,0 27.20575,-11.568419,0 27.200148,-11.568244,0 27.193232,-11.576365,0 27.184902,-11.583348,0 27.176767,-11.586649,0 27.16613200000001,-11.596415,0 27.157066,-11.599954,0 27.148197,-11.599811,0 27.135796,-11.59648,0 27.119448,-11.595258,0 27.114338,-11.597608,0 27.099699,-11.603959,0 27.089214,-11.605669,0 27.07800500000002,-11.604856,0 27.04438,-11.602871,0 27.03833,-11.604768,0 27.028358,-11.611302,0 27.024679,-11.617087,0 27.025486,-11.628122,0 27.02478,-11.651823,0 27.029531,-11.660521,0 27.03802900000001,-11.670103,0 27.039194,-11.670093,0 27.044897,-11.68039,0 27.048574,-11.698529,0 27.047733,-11.70797,0 27.043602,-11.715369,0 27.032001,-11.722839,0 27.023787,-11.742699,0 27.014523,-11.750607,0 27.013111,-11.753139,0 27.008183,-11.767365,0 27.00569000000001,-11.780392,0 27.006468,-11.792275,0 27.005495,-11.798783,0 26.999676,-11.810249,0 26.998703,-11.816757,0 27.008366,-11.833882,0 27.009567,-11.839268,0 27.007517,-11.846878,0 27.001499,-11.854085,0 26.995895,-11.854297,0 26.98616,-11.862207,0 26.980221,-11.876524,0 26.97114600000002,-11.880057,0 26.968163,-11.885836,0 26.963182,-11.902904,0 26.953526,-11.919324,0 26.937075,-11.934195,0 26.923122,-11.94145,0 26.908293,-11.954925,0 26.90324800000001,-11.965321,0 26.90249100000001,-11.966434,0 26.900017,-11.96995,0 26.89679,-11.97481,0 26.890532,-11.980386,0 26.88356,-11.984588,0 26.878654,-11.98486,0 26.856182,-11.980685,0 26.852226,-11.98256,0 26.835342,-11.990015,0 26.827785,-11.993352,0 26.816032,-11.985862,0 26.798105,-11.966921,0 26.790369,-11.963995,0 26.774708,-11.963437,0 26.768641,-11.965529,0 26.764456,-11.966973,0 26.762375,-11.969521,0 26.75999600000002,-11.970824,0 26.7547,-11.973725,0 26.742439,-11.988319,0 26.730364,-11.997161,0 26.72415,-12.002759,0 26.71825,-12.008811,0 26.707691,-12.008998,0 26.703176,-12.003466,0 26.691526,-11.992186,0 26.668579,-11.986827,0 26.66296,-11.985515,0 26.635853,-11.985729,0 26.629976,-11.981635,0 26.624821,-11.979835,0 26.610315,-11.977648,0 26.60162,-11.971504,0 26.597879,-11.971304,0 26.583696,-11.980385,0 26.570158,-11.982328,0 26.559149,-11.979192,0 26.54385900000001,-11.966426,0 26.532825,-11.959838,0 26.521589,-11.957392,0 26.509382,-11.950122,0 26.486557,-11.929127,0 26.468266,-11.920059,0 26.444397,-11.915171,0 26.428272,-11.914597,0 26.40868800000001,-11.920027,0 26.407711,-11.920627,0 26.392406,-11.930033,0 26.373777,-11.938904,0 26.364935,-11.943796,0 26.350534,-11.955857,0 26.334707,-11.964707,0 26.330044,-11.966119,0 26.322098,-11.965942,0 26.312265,-11.963248,0 26.30171,-11.957798,0 26.297709,-11.953454,0 26.287386,-11.947542,0 26.280363,-11.945518,0 26.251375,-11.943408,0 26.212015,-11.927559,0 26.200809,-11.928781,0 26.19722,-11.93282,0 26.191765,-11.938959,0 26.182888,-11.939475,0 26.170242,-11.935184,0 26.151339,-11.938291,0 26.137096,-11.939988,0 26.06912,-11.942924,0 26.03593400000001,-11.941737,0 26.01092,-11.939349,0 25.989666,-11.940619,0 25.981468,-11.937444,0 25.978405,-11.932859,0 25.980013,-11.92802,0 25.988363,-11.917623,0 25.990889,-11.909787,0 25.989927,-11.905191,0 25.987082,-11.898076,0 25.975334,-11.88641,0 25.959633,-11.877524,0 25.93372000000002,-11.880425,0 25.91897,-11.874523,0 25.906282,-11.861249,0 25.898264,-11.847259,0 25.894232,-11.835778,0 25.890137,-11.813026,0 25.887293,-11.805679,0 25.88049300000001,-11.800424,0 25.872074,-11.798167,0 25.862755,-11.802126,0 25.84951,-11.815075,0 25.835777,-11.823886,0 25.823656,-11.828087,0 25.818981,-11.82765,0 25.797958,-11.826834,0 25.784395,-11.823679,0 25.740923,-11.816985,0 25.718731,-11.815708,0 25.713579,-11.812971,0 25.70771,-11.806558,0 25.69806300000001,-11.791419,0 25.687773,-11.788015,0 25.677467,-11.78162,0 25.672527,-11.773821,0 25.655064,-11.733182,0 25.650373,-11.728831,0 25.645704,-11.728622,0 25.635004,-11.737639,0 25.62940400000002,-11.738124,0 25.622389,-11.735853,0 25.609304,-11.733839,0 25.600901,-11.733873,0 25.593674,-11.736434,0 25.591829,-11.741733,0 25.58418100000001,-11.754876,0 25.577438,-11.761575,0 25.562723,-11.760485,0 25.549444,-11.76767,0 25.532436,-11.776709,0 25.517965,-11.778605,0 25.505621,-11.786474,0 25.497442,-11.785126,0 25.488314,-11.779409,0 25.483849,-11.772295,0 25.484043,-11.762403,0 25.489859,-11.75663,0 25.495411,-11.743727,0 25.49651,-11.72647,0 25.494352,-11.712446,0 25.4902473851436,-11.7039212037621,0 25.49024908363271,-11.7039185890018,0 25.490557,-11.703889,0 25.4933546114254,-11.7055675668552,0 25.494722,-11.706388,0 25.499035,-11.707708,0 25.50936700000001,-11.71087,0 25.537617,-11.682031,0 25.588831,-11.653029,0 25.64469,-11.656863,0 25.664034,-11.616378,0 25.6742,-11.588675,0 25.766163,-11.58635,0 25.767206,-11.502554,0 25.831995,-11.418116,0 25.82741,-11.328207,0 25.858898,-11.271077,0 25.850122,-11.113695,0 25.903368,-11.060081,0 25.914621,-10.967895,0 25.929785,-10.953529,0 25.95001600000001,-10.953414,0 26.047869,-11.055804,0 26.093126,-11.062997,0 26.162754,-11.107225,0 26.36162,-11.128226,0 26.399343,-11.116323,0 26.431303,-11.086347,0 26.44061500000001,-11.041446,0 26.467566,-11.015683,0 26.475542,-10.982437,0 26.447834,-10.824169,0 26.434557,-10.643174,0 26.415827,-10.605618,0 26.43601,-10.568054,0 26.542456,-10.539205,0 26.602938,-10.540673,0 26.632689,-10.561346,0 </coordinates>
					</LinearRing>
				</outerBoundaryIs>
			</Polygon>
		</Placemark>
		<Placemark>
			<name>Katuba</name>
			<styleUrl>#grad7110</styleUrl>
			<Polygon>
				<outerBoundaryIs>
					<LinearRing>
						<coordinates>
27.310474,-11.77345,0 27.375534,-11.76535,0 27.405083,-11.739184,0 27.444941,-11.738826,0 27.491749,-11.697309,0 27.517443,-11.691934,0 27.62174200000001,-11.870185,0 27.680347,-11.928165,0 27.708982,-11.979041,0 27.769421,-12.035,0 27.818668,-12.060898,0 27.850237,-12.074242,0 27.853382,-12.075571,0 27.863804,-12.069298,0 27.870293,-12.095256,0 27.860424,-12.122889,0 27.862398,-12.166311,0 27.848581,-12.197892,0 27.85253,-12.215656,0 27.846609,-12.235394,0 27.8461964183314,-12.2391068170012,0 27.8461949814231,-12.2391102205481,0 27.82683000000002,-12.230768,0 27.818398,-12.22995,0 27.813536,-12.23392,0 27.81986600000002,-12.253627,0 27.817368,-12.259638,0 27.816345,-12.260157,0 27.808998,-12.26388,0 27.784042,-12.269931,0 27.775436,-12.273944,0 27.76483,-12.286493,0 27.75808,-12.289334,0 27.725712,-12.282815,0 27.711657,-12.28137,0 27.695335,-12.285932,0 27.679626,-12.283124,0 27.672606,-12.282975,0 27.656277,-12.287074,0 27.647358,-12.284646,0 27.631338,-12.275398,0 27.627527,-12.269691,0 27.62554400000001,-12.260282,0 27.61937100000002,-12.232747,0 27.613186,-12.224076,0 27.601658,-12.218456,0 27.575659,-12.215299,0 27.564602,-12.209902,0 27.546886,-12.194917,0 27.526299,-12.173982,0 27.514883,-12.157314,0 27.508339,-12.137142,0 27.507458,-12.101035,0 27.497252,-12.066871,0 27.491339,-12.060954,0 27.482655,-12.057829,0 27.47394200000002,-12.052173,0 27.471552,-12.047598,0 27.467432,-12.034531,0 27.46442,-12.016159,0 27.465637,-11.999813,0 27.46846,-11.980689,0 27.472197,-11.959714,0 27.468449,-11.93813,0 27.463192,-11.927835,0 27.449953,-11.913945,0 27.434664,-11.904678,0 27.406757,-11.895315,0 27.396971,-11.876325,0 27.383612,-11.872326,0 27.368992,-11.859827,0 27.35116,-11.852653,0 27.331356,-11.835605,0 27.31844900000002,-11.829988,0 27.302429,-11.81704,0 27.290676,-11.809799,0 27.287382,-11.808717,0 27.27099,-11.803329,0 27.256031,-11.80233,0 27.246441,-11.800817,0 27.239151,-11.796059,0 27.232048,-11.786698,0 27.230894,-11.784162,0 27.227985,-11.777767,0 27.2267107613235,-11.6886788026201,0 27.229445,-11.691389,0 27.310474,-11.77345,0 </coordinates>
					</LinearRing>
				</outerBoundaryIs>
			</Polygon>
		</Placemark>
		<Placemark>
			<name>Kamina</name>
			<styleUrl>#grad330</styleUrl>
			<Polygon>
				<outerBoundaryIs>
					<LinearRing>
						<coordinates>
24.25256200000002,-8.260730000000001,0 24.276831,-8.291509,0 24.311605,-8.303328000000001,0 24.473215,-8.323487999999999,0 24.576582,-8.358669000000001,0 24.61461600000001,-8.383295,0 24.765852,-8.590669999999999,0 24.826452,-8.691471,0 25.001612,-8.782209,0 25.151789,-8.865406,0 25.148045,-8.932174,0 25.180437,-8.968434,0 25.292149,-9.011203,0 25.335318,-9.139564999999999,0 25.401754,-9.202080000000001,0 25.412371,-9.336782,0 25.403095,-9.406370000000001,0 25.414848,-9.417602000000001,0 25.386272,-9.580425999999999,0 25.251568,-9.586987000000001,0 25.213825,-9.600680000000001,0 25.179691,-9.631373,0 25.15189000000001,-9.64058,0 25.094229,-9.633481000000002,0 24.96644,-9.667877000000001,0 24.885418,-9.661255000000001,0 24.861368,-9.688807000000001,0 24.863802,-9.726459999999999,0 24.835518,-9.750880000000002,0 24.77589,-9.772033,0 24.757336,-9.762271999999999,0 24.650417,-9.799455,0 24.571825,-9.863531,0 24.519543,-9.821176,0 24.452446,-9.803027000000002,0 24.386038,-9.858544999999999,0 24.265808,-9.836219,0 24.203964,-9.873369,0 24.176859,-9.871459,0 24.022512,-9.917052,0 23.949894,-9.816521,0 23.950239,-9.7746,0 23.980162,-9.708914999999999,0 24.023951,-9.670237,0 24.049244,-9.479835,0 24.07242,-9.455717999999999,0 24.048298,-9.300057000000001,0 24.071707,-9.189942,0 24.133022,-9.200296,0 24.17783,-9.179334000000001,0 24.244923,-9.172407,0 24.27536,-9.135694000000001,0 24.213152,-9.060121000000001,0 24.192478,-8.939019999999999,0 24.139011,-8.85014,0 24.065672,-8.796044999999999,0 24.01287500000002,-8.732135,0 23.903046,-8.685784,0 23.800797,-8.639021,0 23.860312,-8.544447,0 23.858843,-8.517963999999999,0 23.877413,-8.479907000000001,0 23.873583,-8.420647000000001,0 23.908064,-8.381307,0 23.998672,-8.338457,0 24.045015,-8.300834,0 24.140213,-8.301823000000001,0 24.163349,-8.281321999999999,0 24.184929,-8.284958,0 24.215546,-8.255671,0 24.25256200000002,-8.260730000000001,0 </coordinates>
					</LinearRing>
				</outerBoundaryIs>
			</Polygon>
		</Placemark>
		<Placemark>
			<name>Kongolo</name>
			<styleUrl>#grad330</styleUrl>
			<Polygon>
				<outerBoundaryIs>
					<LinearRing>
						<coordinates>
27.496315,-4.960721,0 27.492645,-4.983059,0 27.434753,-5.069197,0 27.399769,-5.327605,0 27.350676,-5.396928,0 27.21670500000002,-5.48909,0 27.163137,-5.49727,0 27.150736,-5.51479,0 27.072004,-5.54017,0 26.964573,-5.629082,0 26.920809,-5.643224,0 26.9013,-5.671619,0 26.756992,-5.584761,0 26.627178,-5.717788,0 26.518274,-5.687283,0 26.501793,-5.704494,0 26.505552,-5.728753,0 26.481581,-5.719679000000001,0 26.461321,-5.734867,0 26.385466,-5.734609,0 26.247366,-5.638285,0 26.165337,-5.630291,0 26.123928,-5.635708,0 26.075548,-5.671403,0 25.969131,-5.680466,0 25.9557,-5.665559,0 25.95849400000001,-5.529052,0 25.947065,-5.511085,0 25.966169,-5.203639,0 26.003414,-5.083399,0 26.01240200000001,-4.984692,0 26.109705,-4.955087,0 26.209999,-4.963408,0 26.453707,-4.967300000000001,0 26.674833,-4.966068,0 26.746548,-4.949191,0 27.088423,-4.925281,0 27.175694,-4.886645,0 27.403503,-4.933099,0 27.453003,-4.930538,0 27.496315,-4.960721,0 </coordinates>
					</LinearRing>
				</outerBoundaryIs>
			</Polygon>
		</Placemark>
		<Placemark>
			<name>Kampemba</name>
			<styleUrl>#grad8110</styleUrl>
			<Polygon>
				<outerBoundaryIs>
					<LinearRing>
						<coordinates>
27.561272,-11.648129,0 27.58392900000001,-11.63343,0 27.76514600000001,-11.66568,0 27.895367,-11.697031,0 27.926895,-11.727881,0 28.096703,-11.76744,0 28.139393,-11.793027,0 28.095142,-11.834527,0 28.09622600000001,-11.849958,0 28.06433300000001,-11.865948,0 27.963478,-11.888311,0 27.915056,-11.880263,0 27.875595,-11.902065,0 27.73924600000001,-11.7957,0 27.612474,-11.727949,0 27.561272,-11.648129,0 </coordinates>
					</LinearRing>
				</outerBoundaryIs>
			</Polygon>
		</Placemark>
		<Placemark>
			<name>Songa</name>
			<styleUrl>#grad221</styleUrl>
			<Polygon>
				<outerBoundaryIs>
					<LinearRing>
						<coordinates>
24.42263000000001,-7.257511000000002,0 24.533901,-7.257937,0 24.571205,-7.2814,0 24.660429,-7.291939000000001,0 24.745895,-7.265259,0 24.780655,-7.273179,0 24.828833,-7.253528000000001,0 24.899061,-7.257294,0 24.97204,-7.303042,0 24.997881,-7.332161,0 25.009392,-7.39942,0 25.033945,-7.432115000000001,0 24.975088,-7.512787000000002,0 24.971313,-7.588083000000001,0 25.003897,-7.665095000000002,0 25.08312400000001,-7.773273,0 25.146969,-7.823097,0 25.201767,-7.897319,0 25.251801,-7.917472000000001,0 25.322508,-7.901843000000002,0 25.432173,-7.926916000000001,0 25.60444100000001,-8.011726,0 25.662565,-8.021857000000001,0 25.748171,-8.102556999999999,0 25.70824100000002,-8.309868,0 25.65260900000001,-8.393116000000001,0 25.596581,-8.396281999999999,0 25.567968,-8.428849,0 25.55369900000001,-8.548081,0 25.532167,-8.617231,0 25.45529,-8.701347,0 25.400204,-8.729865,0 25.311417,-8.750735000000001,0 25.235403,-8.829756,0 25.151789,-8.865406,0 25.001612,-8.782209,0 24.826452,-8.691471,0 24.765852,-8.590669999999999,0 24.61461600000001,-8.383295,0 24.576582,-8.358669000000001,0 24.473215,-8.323487999999999,0 24.311605,-8.303328000000001,0 24.276831,-8.291509,0 24.25256200000002,-8.260730000000001,0 24.31649,-8.194069000000001,0 24.366526,-8.103635000000001,0 24.378902,-7.846527000000001,0 24.404343,-7.798961,0 24.424177,-7.685593000000001,0 24.376293,-7.577345,0 24.38397,-7.473579,0 24.40547000000002,-7.409495,0 24.40992900000001,-7.273553,0 24.42263000000001,-7.257511000000002,0 </coordinates>
					</LinearRing>
				</outerBoundaryIs>
			</Polygon>
		</Placemark>
		<Placemark>
			<name>Kasaji</name>
			<styleUrl>#grad330</styleUrl>
			<Polygon>
				<outerBoundaryIs>
					<LinearRing>
						<coordinates>
28.62222300000001,-9.986389000000001,0 28.632491805959,-9.989433264877549,0 28.6325045718292,-9.989440146479449,0 28.632648,-9.989936999999999,0 28.62953600000001,-9.998722000000001,0 28.629908,-10,0 28.634192,-10.014748,0 28.636395,-10.022073,0 28.628519,-10.038059,0 28.632187,-10.050191,0 28.62441400000001,-10.072845,0 28.625669,-10.093982,0 28.621792,-10.128534,0 28.621767,-10.15705,0 28.618382,-10.16331,0 28.608742,-10.170584,0 28.607309,-10.183023,0 28.598896,-10.194649,0 28.58996,-10.202372,0 28.582211,-10.211916,0 28.577986,-10.224168,0 28.577156,-10.230619,0 28.580061,-10.238396,0 28.589039,-10.24838,0 28.597996,-10.256986,0 28.610386,-10.277497,0 28.61375,-10.284806,0 28.630415,-10.296054,0 28.636377,-10.306083,0 28.636971,-10.314353,0 28.63130200000001,-10.338358,0 28.623928,-10.357328,0 28.621656,-10.375762,0 28.62398500000001,-10.391135,0 28.626421,-10.398458,0 28.637678,-10.420138,0 28.642824,-10.43731,0 28.643017,-10.449727,0 28.63616,-10.47214,0 28.636517,-10.480186,0 28.639452,-10.489571,0 28.634001,-10.512883,0 28.634087,-10.518402,0 28.63657,-10.528714,0 28.643417,-10.535511,0 28.664331,-10.549914,0 28.671242,-10.560619,0 28.672976,-10.567493,0 28.665028,-10.594525,0 28.663874,-10.609954,0 28.665876,-10.619124,0 28.667801,-10.623235,0 28.676765,-10.631379,0 28.687096,-10.637662,0 28.693281,-10.646538,0 28.69679100000002,-10.662585,0 28.692564,-10.67484,0 28.68869400000001,-10.68019,0 28.677382,-10.685654,0 28.672977,-10.686641,0 28.667751,-10.69454,0 28.667542,-10.710876,0 28.665073,-10.716663,0 28.66208500000001,-10.719008,0 28.654409,-10.719126,0 28.642027,-10.715632,0 28.630392,-10.715348,0 28.618343,-10.71852,0 28.610081,-10.725775,0 28.606304,-10.737332,0 28.607559,-10.758475,0 28.603514,-10.767736,0 28.598282,-10.775406,0 28.582254,-10.792438,0 28.57666,-10.807013,0 28.560816,-10.821049,0 28.553543,-10.832428,0 28.547092,-10.852076,0 28.54451900000002,-10.866606,0 28.540401,-10.932685,0 28.537764,-10.943076,0 28.532991,-10.950737,0 28.51614800000001,-10.960876,0 28.512718,-10.965067,0 28.508211,-10.975024,0 28.507484,-10.988606,0 28.510286,-11.004668,0 28.510252,-11.017781,0 28.507654,-11.030931,0 28.500881,-11.045063,0 28.495186,-11.053657,0 28.492613,-11.068418,0 28.493032,-11.080832,0 28.491482,-11.086146,0 28.4868739689002,-11.0908330508657,0 28.476595,-11.079037,0 28.452765,-11.054011,0 28.41279000000002,-11.060065,0 28.335739,-11.18938,0 28.260334,-11.245992,0 28.202051,-11.228524,0 28.166487,-11.188349,0 28.170113,-11.168871,0 28.150667,-11.117803,0 28.036232,-11.059462,0 28.000076,-11.030232,0 27.935131,-10.959619,0 27.93543800000001,-10.936777,0 27.88122,-10.867076,0 27.762596,-10.736378,0 27.76474,-10.700864,0 27.735273,-10.686172,0 27.704237,-10.634398,0 27.644688,-10.434017,0 27.577198,-10.336046,0 27.458952,-10.2398,0 27.441303,-10.19807,0 27.459818,-10.142175,0 27.534529,-10.121213,0 27.609627,-10.048404,0 27.945993,-10.027212,0 28.049747,-10.064349,0 28.14255500000001,-10.073128,0 28.189259,-10.045238,0 28.29907400000002,-10.021086,0 28.342089,-9.993827,0 28.541666,-9.997669000000002,0 28.555374,-9.982391,0 28.62222300000001,-9.986389000000001,0 </coordinates>
					</LinearRing>
				</outerBoundaryIs>
			</Polygon>
		</Placemark>
		<Placemark>
			<name>Dilolo</name>
			<styleUrl>#grad330</styleUrl>
			<Polygon>
				<outerBoundaryIs>
					<LinearRing>
						<coordinates>
22.224100880146,-10.0685687681879,0 22.29158,-10.045385,0 22.328405,-10.079515,0 22.422617,-10.088413,0 22.464451,-10.061792,0 22.495359,-10.043901,0 22.501381,-10.035785,0 22.509552,-10.019763,0 22.549461,-9.975681,0 22.587713,-9.973936999999999,0 22.659252,-10.029558,0 22.769062,-10.026744,0 22.846819,-10.090464,0 22.979197,-10.073181,0 22.983042,-10.150338,0 22.957445,-10.185746,0 22.961494,-10.201986,0 22.894939,-10.262065,0 22.954754,-10.321618,0 22.967264,-10.381249,0 23.041012,-10.474254,0 22.96509,-10.563235,0 22.99605800000001,-10.648705,0 22.994394,-10.740991,0 22.961298,-10.77066,0 22.964314,-10.825554,0 23.004211,-10.880484,0 23.067327,-10.90744,0 23.089487,-10.933173,0 23.12595900000001,-11.042978,0 23.119495,-11.087881,0 23.1146247252311,-11.1118871499654,0 23.102232,-11.118987,0 23.084038,-11.12396,0 23.073095,-11.122757,0 23.031931,-11.109443,0 23.014277,-11.100152,0 23.003332,-11.099176,0 23.001011,-11.099301,0 22.976072,-11.100646,0 22.958616,-11.098254,0 22.93932300000001,-11.090791,0 22.920712,-11.086781,0 22.903738,-11.081398,0 22.879366,-11.066542,0 22.867281,-11.061874,0 22.859133,-11.061598,0 22.849545,-11.068214,0 22.841341,-11.077369,0 22.833168,-11.081002,0 22.82128,-11.082544,0 22.810795,-11.083174,0 22.805843,-11.093266,0 22.800879,-11.105658,0 22.793392,-11.111364,0 22.787092,-11.113168,0 22.746323,-11.113845,0 22.72328600000001,-11.110023,0 22.70957,-11.105339,0 22.69399500000001,-11.100642,0 22.691685,-11.097407,0 22.671238,-11.089458,0 22.65358,-11.082676,0 22.609968,-11.056172,0 22.585417,-11.035999,0 22.572645,-11.030624,0 22.562166,-11.030554,0 22.545126,-11.03642,0 22.533682,-11.041173,0 22.510153,-11.042392,0 22.50267,-11.04671,0 22.497513,-11.051505,0 22.491159,-11.060661,0 22.489008,-11.068467,0 22.489845,-11.081814,0 22.497885,-11.097972,0 22.497313,-11.112919,0 22.49493,-11.120493,0 22.48716,-11.132171,0 22.467279,-11.143303,0 22.451767,-11.162055,0 22.436996,-11.174831,0 22.42555,-11.17889,0 22.370119,-11.175956,0 22.351242,-11.176506,0 22.347033,-11.178544,0 22.339178,-11.200109,0 22.334463,-11.207204,0 22.315212,-11.225691,0 22.29969,-11.243975,0 22.290079,-11.251032,0 22.278206,-11.24956,0 22.27194,-11.246061,0 22.261322,-11.233098,0 22.259039,-11.227099,0 22.27001,-11.19521,0 22.268948,-11.182321,0 22.263718,-11.165948,0 22.254307,-11.147933,0 22.246252,-11.135678,0 22.237932,-11.127333,0 22.227068,-11.116666,0 22.220877,-11.104425,0 22.216583,-11.088059,0 22.216705,-11.073109,0 22.220638,-11.047378,0 22.220036,-11.035412,0 22.216856,-11.025496,0 22.209742,-11.012558,0 22.206833,-10.998044,0 22.207888,-10.954119,0 22.206097,-10.945134,0 22.199005,-10.929896,0 22.187033,-10.913699,0 22.181963,-10.907448,0 22.181828,-10.895486,0 22.17907,-10.891323,0 22.174316,-10.874724,0 22.176035,-10.863928,0 22.180788,-10.852005,0 22.192041,-10.841745,0 22.203732,-10.835169,0 22.231604,-10.812619,0 22.242126,-10.806032,0 22.266642,-10.795644,0 22.275492,-10.794333,0 22.29364,-10.794472,0 22.301569,-10.792233,0 22.310947,-10.782874,0 22.32778,-10.772421,0 22.333941,-10.757748,0 22.334898,-10.754074,0 22.334621,-10.747867,0 22.334303,-10.74073,0 22.328545,-10.733096,0 22.327827,-10.705261,0 22.32713100000001,-10.702324,0 22.324223,-10.690054,0 22.314096,-10.676177,0 22.318905,-10.655745,0 22.318989,-10.644935,0 22.316078,-10.600064,0 22.316893,-10.584891,0 22.31835,-10.576623,0 22.31479300000001,-10.555667,0 22.316511,-10.54372,0 22.315145,-10.54003,0 22.311459,-10.535863,0 22.288797,-10.52051,0 22.277674,-10.516285,0 22.277967,-10.508468,0 22.283802,-10.505293,0 22.290091,-10.503732,0 22.292696,-10.497542,0 22.294912,-10.481461,0 22.295954,-10.466979,0 22.309328,-10.450523,0 22.310364,-10.436733,0 22.316483,-10.42666,0 22.322805,-10.420269,0 22.329239,-10.39939,0 22.327953,-10.385121,0 22.315384,-10.35812,0 22.312502,-10.340161,0 22.306791,-10.3277,0 22.298754,-10.31568,0 22.290672,-10.309638,0 22.285122,-10.306605,0 22.282141,-10.301754,0 22.285992,-10.284536,0 22.283525,-10.27325,0 22.280138,-10.260805,0 22.27738,-10.257105,0 22.263063,-10.246875,0 22.258261,-10.237639,0 22.25601,-10.228653,0 22.25164,-10.22333,0 22.244925,-10.221208,0 22.238937,-10.214952,0 22.236195,-10.209412,0 22.238602,-10.198853,0 22.235706,-10.183423,0 22.23320800000001,-10.176505,0 22.222672,-10.158716,0 22.223028,-10.143312,0 22.224237,-10.137114,0 22.220123,-10.129262,0 22.225065,-10.120793,0 22.225821,-10.113441,0 22.22064,-10.093856,0 22.222151,-10.079151,0 22.225,-10.070896,0 22.2240932495212,-10.0685777561651,0 22.224100880146,-10.0685687681879,0 </coordinates>
					</LinearRing>
				</outerBoundaryIs>
			</Polygon>
		</Placemark>
		<Placemark>
			<name>Sandoa</name>
			<styleUrl>#grad221</styleUrl>
			<Polygon>
				<outerBoundaryIs>
					<LinearRing>
						<coordinates>
23.800797,-8.639021,0 23.903046,-8.685784,0 24.01287500000002,-8.732135,0 24.065672,-8.796044999999999,0 24.139011,-8.85014,0 24.192478,-8.939019999999999,0 24.213152,-9.060121000000001,0 24.27536,-9.135694000000001,0 24.244923,-9.172407,0 24.17783,-9.179334000000001,0 24.133022,-9.200296,0 24.071707,-9.189942,0 24.048298,-9.300057000000001,0 24.07242,-9.455717999999999,0 24.049244,-9.479835,0 24.023951,-9.670237,0 23.980162,-9.708914999999999,0 23.950239,-9.7746,0 23.949894,-9.816521,0 23.905697,-9.854920999999999,0 23.665924,-9.856759,0 23.617865,-9.820983999999999,0 23.518234,-9.835914000000001,0 23.49501800000001,-9.861529000000001,0 23.458855,-9.941572000000003,0 23.394457,-10.008736,0 23.322388,-10.018444,0 23.269648,-10.010056,0 23.18821700000001,-10.03266,0 23.124382,-10.031404,0 23.039339,-9.996995999999999,0 22.991262,-10.037627,0 22.979197,-10.073181,0 22.846819,-10.090464,0 22.769062,-10.026744,0 22.659252,-10.029558,0 22.587713,-9.973936999999999,0 22.549461,-9.975681,0 22.509552,-10.019763,0 22.501381,-10.035785,0 22.495359,-10.043901,0 22.464451,-10.061792,0 22.422617,-10.088413,0 22.328405,-10.079515,0 22.29158,-10.045385,0 22.224100880146,-10.0685687681879,0 22.2240906559836,-10.0685711253965,0 22.219316,-10.056364,0 22.213163,-10.04252,0 22.212515,-10.036536,0 22.215368,-10.028051,0 22.218664,-10.022099,0 22.217775,-10.017263,0 22.213161,-10.014008,0 22.209913,-10.013982,0 22.201391,-10.006096,0 22.198673,-10,0 22.198202,-9.998943000000001,0 22.203362,-9.992086000000001,0 22.20874,-9.986841,0 22.200504,-9.972519999999999,0 22.196444,-9.958461,0 22.189342,-9.947368000000001,0 22.189142,-9.943458,0 22.191975,-9.937503,0 22.191364,-9.926921,0 22.185875,-9.917450000000001,0 22.167185,-9.905803000000002,0 22.156153,-9.893758,0 22.152691,-9.891659000000001,0 22.14411,-9.891818000000001,0 22.133423,-9.894259999999999,0 22.130175,-9.894233,0 22.122196,-9.877841999999999,0 22.116653,-9.875268,0 22.110855,-9.875219,0 22.105738,-9.877245,0 22.095692,-9.885899,0 22.089222,-9.883314,0 22.082308,-9.878198000000001,0 22.073269,-9.877662000000001,0 22.068207,-9.87302,0 22.064138,-9.860801,0 22.055159,-9.853366000000001,0 22.04464,-9.836493000000001,0 22.04188,-9.83394,0 22.034895,-9.837099,0 22.025406,-9.835177,0 22.012362,-9.815752000000002,0 22.009935,-9.801705999999999,0 22.0077,-9.792261,0 22.003788,-9.789009,0 22.002203,-9.784627,0 22.003422,-9.777969000000001,0 22.006548,-9.765122,0 22.00615300000001,-9.757303,0 22.00342,-9.751761,0 21.999226,-9.754253,0 21.986372,-9.766095999999999,0 21.979883,-9.766038,0 21.976654,-9.764170999999999,0 21.972786,-9.75609,0 21.972157,-9.748727000000001,0 21.969698,-9.738590000000002,0 21.965828,-9.730740000000001,0 21.960297,-9.727242,0 21.952961,-9.718211,0 21.939802,-9.712574999999999,0 21.938236,-9.706353999999999,0 21.939978,-9.693266,0 21.934242,-9.686778,0 21.928919,-9.68604,0 21.917137,-9.682026000000001,0 21.912085,-9.677153000000001,0 21.898035,-9.667829000000001,0 21.893456,-9.661811,0 21.880526,-9.656864000000001,0 21.875927,-9.653143999999999,0 21.877125,-9.648787,0 21.877892,-9.641208000000001,0 21.870806,-9.630796999999999,0 21.871109,-9.622985,0 21.875355,-9.614979,0 21.871744,-9.6046,0 21.866478,-9.597885,0 21.866079,-9.590985,0 21.868034,-9.579969,0 21.868168,-9.565719,0 21.863201,-9.551881,0 21.847818,-9.537486,0 21.835741,-9.516457000000001,0 21.829901,-9.497322000000001,0 21.830008,-9.486060999999999,0 21.833071,-9.480343,0 21.835009,-9.471396,0 21.834837,-9.464959,0 21.829355,-9.457091999999999,0 21.821991,-9.452196000000001,0 21.796064,-9.427587000000001,0 21.792891,-9.420432,0 21.79364,-9.414693,0 21.798309,-9.410600000000001,0 21.802303,-9.404432,0 21.804293,-9.390200999999999,0 21.808334,-9.378976,0 21.811947,-9.364071000000001,0 21.809029,-9.354620000000002,0 21.81521,-9.337440000000001,0 21.818739,-9.331269000000001,0 21.825481,-9.328115,0 21.828997,-9.323549999999999,0 21.829762,-9.315973,0 21.829651,-9.303102000000001,0 21.831821,-9.293929,0 21.840008,-9.284583,0 21.847902,-9.257078,0 21.860544,-9.241109,0 21.862991,-9.226883000000001,0 21.863174,-9.207120000000002,0 21.859715,-9.18135,0 21.860956,-9.172169,0 21.853907,-9.159234,0 21.847836,-9.140794000000001,0 21.843645,-9.119154,0 21.842844,-9.081231000000001,0 21.84343,-9.068139,0 21.851624,-9.057185000000001,0 21.858576,-9.055412000000001,0 21.862082,-9.051538000000001,0 21.852303,-9.034214,0 21.850559,-9.02271,0 21.853701,-9.008263,0 21.853533,-9.001367999999999,0 21.856743,-8.979569,0 21.857607,-8.961197,0 21.866247,-8.926812,0 21.861555,-8.909537,0 21.863756,-8.896462,0 21.866331,-8.892810000000001,0 21.870798,-8.884581000000001,0 21.868408,-8.868245,0 21.871742,-8.857479,0 21.877586,-8.850182,0 21.878511,-8.850189000000002,0 21.883213,-8.841272,0 21.880993,-8.831604000000002,0 21.894171,-8.805305000000001,0 21.898546,-8.781682999999999,0 21.904457,-8.766575,0 21.902966,-8.753008,0 21.899185,-8.737123000000002,0 21.8989985980539,-8.73069036097858,0 21.8990037844441,-8.73067867516524,0 22.018799,-8.800006,0 22.081156,-8.820976,0 22.194845,-8.982631,0 22.299036,-8.986363000000001,0 22.336073,-9.018033000000001,0 22.386669,-9.033483,0 22.441004,-9.076166000000001,0 22.503309,-9.152813999999999,0 22.55657,-9.15324,0 22.596628,-9.107765000000001,0 22.763178,-9.092783000000001,0 22.849897,-9.159380000000001,0 22.877869,-9.153266,0 22.913715,-9.114801999999999,0 23.012928,-9.111114000000001,0 23.085043,-9.059677000000001,0 23.182678,-9.037381,0 23.193598,-9.026377999999999,0 23.269005,-9.060148999999999,0 23.264515,-9.116156,0 23.244688,-9.156101000000001,0 23.301167,-9.230214999999999,0 23.298738,-9.283833,0 23.315395,-9.313257999999999,0 23.411875,-9.231586999999999,0 23.410044,-9.120937,0 23.457066,-9.070833,0 23.485153,-9.010016,0 23.523165,-9.009717,0 23.556938,-9.032553999999999,0 23.613501,-9.017626,0 23.630882,-9.002131000000002,0 23.649363,-8.955698,0 23.65241200000001,-8.854153,0 23.688829,-8.757579,0 23.697561,-8.694350999999999,0 23.800797,-8.639021,0 </coordinates>
					</LinearRing>
				</outerBoundaryIs>
			</Polygon>
		</Placemark>
		<Placemark>
			<name>Sakania</name>
			<styleUrl>#grad221</styleUrl>
			<Polygon>
				<outerBoundaryIs>
					<LinearRing>
						<coordinates>
28.139393,-11.793027,0 28.193485,-11.777512,0 28.247999,-11.780849,0 28.416254,-11.930589,0 28.469847,-11.950451,0 28.50529300000001,-11.895619,0 28.5304747401479,-11.8928006802295,0 28.53684,-11.89665,0 28.545761,-11.899509,0 28.564013,-11.901311,0 28.57014300000001,-11.904902,0 28.57654,-11.910789,0 28.58427,-11.912054,0 28.59896300000001,-11.910225,0 28.610889,-11.910967,0 28.614656,-11.912751,0 28.61822700000002,-11.917068,0 28.629105,-11.940372,0 28.633398,-11.946058,0 28.640038,-11.95217,0 28.655777,-11.957455,0 28.66543400000001,-11.96237,0 28.675831,-11.969574,0 28.699896,-11.983932,0 28.714478,-11.989691,0 28.721037,-11.99074,0 28.731308,-11.989892,0 28.741047,-11.985141,0 28.748743,-11.984102,0 28.759361,-11.99038,0 28.764109,-11.994907,0 28.764055,-12.006181,0 28.764467,-12.017218,0 28.77125,-12.032066,0 28.774046,-12.046057,0 28.778404,-12.055421,0 28.785999,-12.062435,0 28.804657,-12.074107,0 28.832449,-12.101048,0 28.837969,-12.109703,0 28.846914,-12.127737,0 28.855505,-12.138184,0 28.868303,-12.148564,0 28.88245600000001,-12.155931,0 28.911369,-12.178936,0 28.934855,-12.198804,0 28.947004,-12.211951,0 28.961838,-12.231727,0 28.984463,-12.269319,0 28.998808,-12.28749,0 29.002352,-12.303306,0 29.004007,-12.318232,0 29.004784,-12.322591,0 29.008114,-12.325757,0 29.01486,-12.33715,0 29.02442900000001,-12.349416,0 29.027592,-12.356495,0 29.030313,-12.365192,0 29.036108,-12.375449,0 29.046799,-12.384706,0 29.058811,-12.389109,0 29.066303,-12.389215,0 29.087553,-12.386332,0 29.097548,-12.382255,0 29.103342,-12.378938,0 29.107327,-12.379332,0 29.114216,-12.385198,0 29.120224,-12.394069,0 29.129374,-12.395296,0 29.146336,-12.388109,0 29.155651,-12.385422,0 29.168867,-12.378297,0 29.174883,-12.374284,0 29.19096800000001,-12.370561,0 29.213461,-12.372018,0 29.232935,-12.374676,0 29.243214,-12.373579,0 29.257122,-12.365978,0 29.26692,-12.364199,0 29.275442,-12.369573,0 29.284277,-12.379313,0 29.29592900000001,-12.389462,0 29.296747,-12.39589,0 29.295008,-12.403282,0 29.29558000000002,-12.409023,0 29.301735,-12.412827,0 29.313511,-12.416763,0 29.332973,-12.418494,0 29.35486600000001,-12.412358,0 29.366112,-12.412851,0 29.37812600000001,-12.41701,0 29.403936,-12.432887,0 29.413185,-12.439394,0 29.445063,-12.45401,0 29.463039,-12.46381,0 29.47489,-12.471418,0 29.482861,-12.471966,0 29.489388,-12.470468,0 29.499445,-12.469826,0 29.51605,-12.456411,0 29.526815,-12.443793,0 29.535673,-12.429368,0 29.537416,-12.422435,0 29.536665,-12.407495,0 29.53422,-12.402018,0 29.52758,-12.397537,0 29.499943,-12.396659,0 29.49568,-12.393975,0 29.481094,-12.377674,0 29.465342,-12.348741,0 29.459343,-12.340796,0 29.456163,-12.333491,0 29.455711,-12.321766,0 29.459644,-12.306742,0 29.464243,-12.289865,0 29.467676,-12.273238,0 29.480328,-12.249084,0 29.484901,-12.24348,0 29.487682,-12.242049,0 29.489256,-12.23857,0 29.50588,-12.226996,0 29.513292,-12.222951,0 29.53936600000001,-12.216265,0 29.559261,-12.204628,0 29.564548,-12.199699,0 29.575176,-12.192832,0 29.58802,-12.191676,0 29.596235,-12.193134,0 29.633453,-12.20671,0 29.645636,-12.207633,0 29.667149,-12.207232,0 29.68461,-12.202993,0 29.709963,-12.195615,0 29.72319,-12.190304,0 29.723173,-12.189384,0 29.738802,-12.175283,0 29.755882,-12.163686,0 29.762131,-12.160346,0 29.774517,-12.15988,0 29.784134,-12.161306,0 29.794161,-12.159734,0 29.801798,-12.155676,0 29.806959,-12.156498,0 29.80884,-12.159708,0 29.809622,-12.161048,0 29.810171,-12.188645,0 29.80962,-12.219716,0 29.81002000000001,-12.239724,0 29.809923,-12.270095,0 29.809784,-12.321862,0 29.809984,-12.414114,0 29.810057,-12.44126,0 29.809572,-12.510977,0 29.810049,-12.546627,0 29.809162,-12.61957,0 29.810074,-12.653601,0 29.809477,-12.670635,0 29.80909000000001,-12.698248,0 29.809704,-12.787723,0 29.80944300000001,-12.809812,0 29.808638,-12.816499,0 29.809929,-12.834187,0 29.808945,-12.8671,0 29.809361,-12.934951,0 29.809811,-12.957485,0 29.809336,-12.980727,0 29.809608,-12.994293,0 29.809547,-13.003035,0 29.809959,-13.082384,0 29.808666,-13.123351,0 29.80984700000001,-13.147249,0 29.809221,-13.174632,0 29.810116,-13.242926,0 29.81133300000001,-13.244972,0 29.80979,-13.261792,0 29.809881,-13.313309,0 29.809828,-13.416344,0 29.80896200000002,-13.455143,0 29.804216,-13.453017,0 29.784908,-13.439357,0 29.776873,-13.43698,0 29.764656,-13.437212,0 29.73906300000001,-13.450114,0 29.722231,-13.454571,0 29.712383,-13.455676,0 29.701487,-13.451281,0 29.693098,-13.442929,0 29.679701,-13.43076,0 29.673796,-13.42926,0 29.66769800000001,-13.429834,0 29.65447,-13.438359,0 29.646461,-13.437358,0 29.623751,-13.41731,0 29.61066200000001,-13.408812,0 29.608177,-13.401729,0 29.608027,-13.393912,0 29.614147,-13.3823,0 29.61216200000001,-13.376818,0 29.604979,-13.369821,0 29.60462,-13.363387,0 29.609024,-13.360316,0 29.627058,-13.357454,0 29.646044,-13.355263,0 29.65229,-13.350317,0 29.658184,-13.339398,0 29.66274500000001,-13.320225,0 29.663258,-13.310326,0 29.654085,-13.297617,0 29.653675,-13.288654,0 29.660341,-13.281171,0 29.675444,-13.27284,0 29.680759,-13.268371,0 29.682329,-13.264661,0 29.681278,-13.258931,0 29.676245,-13.253736,0 29.673786,-13.248032,0 29.677788,-13.236457,0 29.675079,-13.230067,0 29.670315,-13.226477,0 29.665167,-13.227492,0 29.655205,-13.234347,0 29.643097,-13.239633,0 29.635088,-13.2384,0 29.619955,-13.23293,0 29.608335,-13.226934,0 29.603317,-13.222427,0 29.589062,-13.213718,0 29.580605,-13.213414,0 29.57641,-13.215101,0 29.567192,-13.224239,0 29.560448,-13.227582,0 29.537392,-13.225243,0 29.528048,-13.227712,0 29.51605,-13.238969,0 29.503275,-13.246329,0 29.497828,-13.256317,0 29.495188,-13.265795,0 29.490826,-13.271163,0 29.482876,-13.272916,0 29.475859,-13.274422,0 29.471565,-13.283468,0 29.465557,-13.288636,0 29.451517,-13.304066,0 29.446943,-13.310587,0 29.441837,-13.313898,0 29.42569500000002,-13.317405,0 29.409294,-13.319536,0 29.405809,-13.321667,0 29.399958,-13.322691,0 29.390402,-13.326769,0 29.38525200000001,-13.32778,0 29.373466,-13.325458,0 29.365265,-13.326521,0 29.358341,-13.333312,0 29.354778,-13.343954,0 29.348749,-13.348199,0 29.342878,-13.348301,0 29.335531,-13.344749,0 29.32907700000001,-13.338653,0 29.32291,-13.335311,0 29.316036,-13.331981,0 29.311491,-13.340339,0 29.309523,-13.3613,0 29.306595,-13.368251,0 29.299204,-13.375278,0 29.291056,-13.379329,0 29.281212,-13.380649,0 29.260897,-13.387437,0 29.248072,-13.392946,0 29.233519,-13.406764,0 29.22139,-13.4118,0 29.211376,-13.4168,0 29.190639,-13.439919,0 29.182705,-13.443042,0 29.179623,-13.441484,0 29.176367,-13.43004,0 29.170002,-13.41566,0 29.160353,-13.401334,0 29.142847,-13.381161,0 29.133093,-13.374194,0 29.121506,-13.369788,0 29.109985,-13.36929,0 29.10157,-13.37173,0 29.087341,-13.377485,0 29.082483,-13.381935,0 29.072021,-13.388317,0 29.053829,-13.395976,0 29.039389,-13.403341,0 29.029203,-13.412248,0 29.020134,-13.417685,0 29.012156,-13.418275,0 29.003656,-13.415883,0 28.998867,-13.410672,0 28.991032,-13.391941,0 28.999134,-13.384911,0 29.000904,-13.378443,0 28.999142,-13.371572,0 28.992743,-13.368226,0 28.982069,-13.375988,0 28.975962,-13.376087,0 28.973818,-13.374282,0 28.969227,-13.366767,0 28.967827,-13.353451,0 28.968353,-13.342864,0 28.964449,-13.334188,0 28.950047,-13.315791,0 28.945625,-13.304363,0 28.945137,-13.289192,0 28.941561,-13.272001,0 28.92952500000001,-13.240456,0 28.92226,-13.213203,0 28.914377,-13.191021,0 28.91066,-13.17912,0 28.90356600000001,-13.161983,0 28.896927,-13.157949,0 28.885515,-13.163421,0 28.87541,-13.162661,0 28.873632,-13.154638,0 28.869576,-13.150563,0 28.863478,-13.150889,0 28.856998,-13.156511,0 28.853197,-13.153811,0 28.84695200000001,-13.145169,0 28.849661,-13.124197,0 28.846539,-13.105617,0 28.842421,-13.097861,0 28.834097,-13.091092,0 28.830692,-13.083785,0 28.833946,-13.081894,0 28.8459,-13.081017,0 28.848333,-13.072008,0 28.846367,-13.066519,0 28.840433,-13.062472,0 28.834705,-13.056581,0 28.833639,-13.048779,0 28.835327,-13.037251,0 28.833748,-13.026696,0 28.827154,-13.010929,0 28.81869500000001,-12.995651,0 28.795815,-12.973467,0 28.790976,-12.964341,0 28.793152,-12.953958,0 28.790207,-12.945952,0 28.781685,-12.941024,0 28.774155,-12.93953,0 28.770206,-12.941892,0 28.764605,-12.943588,0 28.75584200000001,-12.938433,0 28.751642,-12.925158,0 28.740192,-12.913142,0 28.735092,-12.90218,0 28.733194,-12.886107,0 28.726242,-12.876554,0 28.709089,-12.859564,0 28.697933,-12.850993,0 28.688274,-12.84815,0 28.677856,-12.841637,0 28.667072,-12.826849,0 28.658772,-12.820764,0 28.652645,-12.818786,0 28.634338,-12.817451,0 28.626413,-12.820329,0 28.615854,-12.831123,0 28.604719,-12.842505,0 28.599932,-12.851315,0 28.592131,-12.877423,0 28.58849,-12.884608,0 28.582026,-12.891144,0 28.579935,-12.89292,0 28.572529,-12.8931,0 28.569403,-12.886773,0 28.56739,-12.877509,0 28.564367,-12.875254,0 28.554676,-12.867339,0 28.544029,-12.856295,0 28.542953,-12.851007,0 28.538517,-12.821399,0 28.528591,-12.800842,0 28.512873,-12.784511,0 28.506884,-12.779363,0 28.503136,-12.776141,0 28.47982,-12.753246,0 28.465471,-12.734131,0 28.456772,-12.716543,0 28.45405,-12.706922,0 28.456036,-12.698612,0 28.463882,-12.690679,0 28.477375,-12.684044,0 28.50008,-12.682565,0 28.508934,-12.679216,0 28.513535,-12.673628,0 28.517315,-12.660232,0 28.523245,-12.634151,0 28.522959,-12.631858,0 28.522444,-12.627723,0 28.516209,-12.618152,0 28.48983,-12.593231,0 28.473244,-12.580589,0 28.45105,-12.568717,0 28.445347,-12.563277,0 28.442909,-12.556871,0 28.449537,-12.530092,0 28.44898,-12.524119,0 28.441603,-12.516173,0 28.417364,-12.508238,0 28.403673,-12.500841,0 28.386795,-12.483597,0 28.345964,-12.445064,0 28.33786200000001,-12.435286,0 28.330671,-12.428561,0 28.32671,-12.424858,0 28.31492,-12.419041,0 28.305777,-12.418017,0 28.280535,-12.420666,0 28.265207,-12.412825,0 28.259123,-12.412908,0 28.242399,-12.422107,0 28.235149,-12.422666,0 28.228561,-12.420225,0 28.220455,-12.409753,0 28.213387,-12.406398,0 28.204464,-12.404501,0 28.188969,-12.401205,0 28.18122500000001,-12.382906,0 28.17420200000001,-12.38277,0 28.165367,-12.387029,0 28.15312,-12.398463,0 28.147146,-12.406594,0 28.14444,-12.413991,0 28.146597,-12.417643,0 28.145802,-12.428005,0 28.139034,-12.429475,0 28.129286,-12.435585,0 28.12436900000001,-12.435419,0 28.117504,-12.429989,0 28.111874,-12.41189,0 28.094488,-12.372782,0 28.086576,-12.358852,0 28.075729,-12.352782,0 28.06071100000001,-12.349757,0 28.04645,-12.350862,0 28.037556,-12.350845,0 28.030769,-12.350834,0 28.012501,-12.349688,0 27.997639,-12.340675,0 27.99202,-12.339331,0 27.989422,-12.338709,0 27.985218,-12.340586,0 27.976162,-12.344628,0 27.961994,-12.352859,0 27.955221,-12.353865,0 27.950026,-12.350249,0 27.94849,-12.340147,0 27.952515,-12.325833,0 27.953297,-12.314092,0 27.944902,-12.298325,0 27.933165,-12.276862,0 27.925058,-12.247503,0 27.921478,-12.242027,0 27.917715,-12.240463,0 27.909311,-12.241948,0 27.889894,-12.241729,0 27.879839,-12.242083,0 27.865595,-12.244098,0 27.851761,-12.241508,0 27.8461964180494,-12.2391108394309,0 27.8461964183314,-12.2391068170012,0 27.846609,-12.235394,0 27.85253,-12.215656,0 27.848581,-12.197892,0 27.862398,-12.166311,0 27.860424,-12.122889,0 27.870293,-12.095256,0 27.863804,-12.069298,0 27.873432,-12.063502,0 27.875595,-11.902065,0 27.915056,-11.880263,0 27.963478,-11.888311,0 28.06433300000001,-11.865948,0 28.09622600000001,-11.849958,0 28.095142,-11.834527,0 28.139393,-11.793027,0 </coordinates>
					</LinearRing>
				</outerBoundaryIs>
			</Polygon>
		</Placemark>
		<Placemark>
			<name>Mufunga-Sampwe</name>
			<styleUrl>#grad221</styleUrl>
			<Polygon>
				<outerBoundaryIs>
					<LinearRing>
						<coordinates>
27.500708,-8.102335999999999,0 27.546738,-8.125232000000001,0 27.599073,-8.129949,0 27.624691,-8.160852,0 27.686972,-8.176786999999999,0 27.729761,-8.226146999999999,0 27.73297700000001,-8.261848000000001,0 27.77018,-8.312886000000001,0 27.725683,-8.388082000000001,0 27.68865200000001,-8.4034,0 27.618467,-8.478754,0 27.581541,-8.494275,0 27.533705,-8.560758999999999,0 27.482929,-8.538039,0 27.455532,-8.558087,0 27.463091,-8.619911,0 27.448795,-8.668710000000001,0 27.429344,-8.715069,0 27.388802,-8.757076000000001,0 27.390886,-8.798204,0 27.419586,-8.843966999999999,0 27.564016,-8.854899,0 27.599545,-8.888935,0 27.597206,-8.988459000000001,0 27.533709,-9.065039000000001,0 27.48585900000001,-9.084035,0 27.477411,-9.153578,0 27.562086,-9.238637000000001,0 27.59758,-9.309703000000001,0 27.597204,-9.394334000000001,0 27.566542,-9.454235000000001,0 27.570955,-9.640819000000002,0 27.611588,-9.745882,0 27.627941,-9.849136,0 27.609627,-10.048404,0 27.534529,-10.121213,0 27.459818,-10.142175,0 27.441303,-10.19807,0 27.404163,-10.197677,0 27.390934,-10.183651,0 27.339041,-10.059815,0 27.310556,-10.040363,0 27.241964,-10.036044,0 27.193626,-10.060968,0 27.120478,-10.067922,0 27.089489,-10.092286,0 27.062006,-10.081191,0 26.921841,-10.07585,0 26.880693,-10.096191,0 26.76633100000002,-10.058557,0 26.637209,-10.035046,0 26.580063,-9.985614,0 26.400017,-9.954921000000001,0 26.266512,-9.905607,0 26.161734,-9.896303,0 26.131594,-9.872629999999999,0 26.131721,-9.766057999999999,0 26.18416,-9.696184000000001,0 26.220921,-9.673724,0 26.293991,-9.55021,0 26.28902400000001,-9.382054999999999,0 26.372822,-9.301776,0 26.398619,-9.092412,0 26.498325,-8.985841000000001,0 26.525068,-8.915099,0 26.539751,-8.790077999999999,0 26.562654,-8.77154,0 26.578949,-8.691974999999999,0 26.599016,-8.669367000000001,0 26.620214,-8.676086,0 26.62862,-8.731484,0 26.65407,-8.763729,0 26.6695,-8.769852,0 26.701244,-8.752967999999999,0 26.729071,-8.712335,0 26.739758,-8.658254,0 26.781487,-8.623937,0 26.809629,-8.552815000000001,0 26.822887,-8.462503999999999,0 26.872496,-8.393079,0 26.878889,-8.356942999999999,0 26.95088,-8.240986,0 27.027224,-8.189676,0 27.056555,-8.188008999999999,0 27.103199,-8.140563,0 27.120611,-8.149407,0 27.155504,-8.117654999999999,0 27.27523800000001,-8.074164,0 27.500708,-8.102335999999999,0 </coordinates>
					</LinearRing>
				</outerBoundaryIs>
			</Polygon>
		</Placemark>
		<Placemark>
			<name>Rwashi</name>
			<styleUrl>#grad330</styleUrl>
			<Polygon>
				<outerBoundaryIs>
					<LinearRing>
						<coordinates>
28.476595,-11.079037,0 28.4868739689002,-11.0908330508657,0 28.48092700000001,-11.096882,0 28.475929,-11.105466,0 28.478653,-11.116239,0 28.485382,-11.129943,0 28.491816,-11.139511,0 28.496174,-11.150491,0 28.497713,-11.1599,0 28.496651,-11.18223,0 28.49264,-11.19448,0 28.484894,-11.206326,0 28.481607,-11.220406,0 28.486269,-11.235981,0 28.48686,-11.244254,0 28.479383,-11.258626,0 28.47414,-11.266523,0 28.47291,-11.277814,0 28.469761,-11.285451,0 28.462608,-11.290385,0 28.455664,-11.293706,0 28.448206,-11.325331,0 28.44903,-11.333601,0 28.456678,-11.346374,0 28.454046,-11.357453,0 28.458448,-11.371193,0 28.457109,-11.375354,0 28.448542,-11.379388,0 28.438541,-11.381142,0 28.430391,-11.381949,0 28.426706,-11.384993,0 28.424494,-11.393076,0 28.426052,-11.403866,0 28.429218,-11.413022,0 28.427469,-11.420869,0 28.419479,-11.432716,0 28.41921,-11.446063,0 28.412367,-11.456513,0 28.399208,-11.465902,0 28.39397200000001,-11.474719,0 28.3986,-11.50387,0 28.39481,-11.515886,0 28.389359,-11.526087,0 28.385134,-11.556284,0 28.38097000000001,-11.574747,0 28.381357,-11.585324,0 28.389959,-11.599005,0 28.40662800000001,-11.621544,0 28.425499,-11.635078,0 28.431026,-11.645812,0 28.431433,-11.657538,0 28.418354,-11.67291,0 28.417727,-11.67775,0 28.421829,-11.686893,0 28.432447,-11.694564,0 28.434628,-11.699823,0 28.431475,-11.706777,0 28.428749,-11.71279,0 28.424744,-11.715269,0 28.41694800000001,-11.720091,0 28.414465,-11.725878,0 28.415468,-11.730465,0 28.42889,-11.738095,0 28.435038,-11.743299,0 28.443394,-11.755601,0 28.4471,-11.769352,0 28.445883,-11.781793,0 28.43668600000001,-11.80723,0 28.435726,-11.821278,0 28.438667,-11.830667,0 28.441721,-11.831775,0 28.457808,-11.829702,0 28.474106,-11.826246,0 28.481827,-11.827055,0 28.48892800000001,-11.833394,0 28.49302700000001,-11.841846,0 28.500986,-11.857373,0 28.50169,-11.858745,0 28.50387,-11.879418,0 28.521984,-11.887666,0 28.5304747401479,-11.8928006802295,0 28.50529300000001,-11.895619,0 28.469847,-11.950451,0 28.416254,-11.930589,0 28.247999,-11.780849,0 28.193485,-11.777512,0 28.139393,-11.793027,0 28.096703,-11.76744,0 27.926895,-11.727881,0 27.895367,-11.697031,0 27.76514600000001,-11.66568,0 27.58392900000001,-11.63343,0 27.561272,-11.648129,0 27.537941,-11.6376,0 27.52239,-11.582179,0 27.440744,-11.474763,0 27.44137,-11.456962,0 27.264698,-11.248263,0 27.241287,-11.18681,0 27.405745,-11.120214,0 27.425978,-11.086212,0 27.462463,-11.071671,0 27.578876,-10.89113,0 27.61025,-10.868697,0 27.610392,-10.850454,0 27.762596,-10.736378,0 27.88122,-10.867076,0 27.93543800000001,-10.936777,0 27.935131,-10.959619,0 28.000076,-11.030232,0 28.036232,-11.059462,0 28.150667,-11.117803,0 28.170113,-11.168871,0 28.166487,-11.188349,0 28.202051,-11.228524,0 28.260334,-11.245992,0 28.335739,-11.18938,0 28.41279000000002,-11.060065,0 28.452765,-11.054011,0 28.476595,-11.079037,0 </coordinates>
					</LinearRing>
				</outerBoundaryIs>
			</Polygon>
		</Placemark>
		<Placemark>
			<name>Dilala</name>
			<styleUrl>#grad221</styleUrl>
			<Polygon>
				<outerBoundaryIs>
					<LinearRing>
						<coordinates>
25.386272,-9.580425999999999,0 25.393917,-9.730962,0 25.439306,-9.803381000000002,0 25.454355,-9.891033000000002,0 25.404375,-9.968268,0 25.408724,-10.054405,0 25.39757000000001,-10.190169,0 25.401114,-10.280002,0 25.422703,-10.448176,0 25.442228,-10.657681,0 25.487116,-10.808276,0 25.471674,-10.84145,0 25.486235,-11.002405,0 25.462919,-11.059156,0 25.464935,-11.104813,0 25.486897,-11.163656,0 25.485004,-11.242006,0 25.456326,-11.292462,0 25.399744,-11.340506,0 25.389286,-11.32733,0 25.344723,-11.281111,0 25.3351063265225,-11.2835808490115,0 25.33498994586891,-11.2835891930605,0 25.335314,-11.283079,0 25.33483500000001,-11.27917,0 25.326881,-11.270685,0 25.320328,-11.262425,0 25.319839,-11.255986,0 25.323553,-11.251374,0 25.330736,-11.2387,0 25.330715,-11.232259,0 25.332323,-11.225813,0 25.33766200000001,-11.219584,0 25.35113,-11.20574,0 25.351795,-11.195847,0 25.34503,-11.193568,0 25.335257,-11.197281,0 25.329897,-11.197298,0 25.31589900000001,-11.191822,0 25.303782,-11.191401,0 25.29377,-11.194192,0 25.273291,-11.201845,0 25.26841200000001,-11.20646,0 25.258869,-11.2104,0 25.258867,-11.209479,0 25.2384,-11.22219,0 25.225832,-11.227517,0 25.215117,-11.228928,0 25.190662,-11.234056,0 25.17901,-11.234317,0 25.147093,-11.237391,0 25.137306,-11.237876,0 25.126131,-11.242735,0 25.10704,-11.249912,0 25.086771,-11.252491,0 25.070463,-11.254829,0 25.052973,-11.250038,0 25.01498000000001,-11.24851,0 25.001001,-11.249919,0 25,-11.249951,0 24.98562,-11.25041,0 24.978867,-11.252724,0 24.96536100000001,-11.258731,0 24.959768,-11.259431,0 24.9482963895708,-11.2558091760517,0 24.94829517004821,-11.2558004607692,0 24.957241,-11.220989,0 24.970398,-10.975438,0 25.032103,-10.945944,0 25.040102,-10.918975,0 24.928102,-10.830575,0 24.934759,-10.752992,0 24.91021,-10.668916,0 24.89028,-10.647815,0 24.890728,-10.613966,0 24.911081,-10.608114,0 24.923975,-10.565051,0 25.023842,-10.494875,0 25.051285,-10.453889,0 25.097599,-10.443195,0 25.10618,-10.393301,0 25.077477,-10.36837,0 24.982965,-10.345379,0 24.880699,-10.246237,0 24.744778,-10.157624,0 24.723013,-10.11767,0 24.706182,-10.044475,0 24.578224,-9.901876,0 24.571825,-9.863531,0 24.650417,-9.799455,0 24.757336,-9.762271999999999,0 24.77589,-9.772033,0 24.835518,-9.750880000000002,0 24.863802,-9.726459999999999,0 24.861368,-9.688807000000001,0 24.885418,-9.661255000000001,0 24.96644,-9.667877000000001,0 25.094229,-9.633481000000002,0 25.15189000000001,-9.64058,0 25.179691,-9.631373,0 25.213825,-9.600680000000001,0 25.251568,-9.586987000000001,0 25.386272,-9.580425999999999,0 </coordinates>
					</LinearRing>
				</outerBoundaryIs>
			</Polygon>
		</Placemark>
		<Placemark>
			<name>Kiambi</name>
			<styleUrl>#grad221</styleUrl>
			<Polygon>
				<outerBoundaryIs>
					<LinearRing>
						<coordinates>
28.228567,-6.538411000000001,0 28.461433,-6.501144,0 28.508657,-6.516569,0 28.512857,-6.564499,0 28.43433,-6.697651,0 28.426916,-6.798072,0 28.447212,-6.977299000000001,0 28.51591300000001,-7.077632000000001,0 28.544828,-7.098596000000001,0 28.543217,-7.211094,0 28.514757,-7.23348,0 28.413755,-7.234524000000001,0 28.372559,-7.255798,0 28.362991,-7.29647,0 28.390175,-7.340297000000001,0 28.421679,-7.355228,0 28.515932,-7.356180000000002,0 28.533401,-7.405411,0 28.50712,-7.442031,0 28.428091,-7.472591000000002,0 28.277475,-7.44537,0 28.234299,-7.488383,0 28.224693,-7.523433000000001,0 28.221346,-7.553461000000002,0 28.241255,-7.595291000000001,0 28.21953200000002,-7.618564,0 28.208652,-7.663389000000001,0 28.247042,-7.712486000000001,0 28.256334,-7.760996,0 28.308649,-7.82641,0 28.320738,-7.864016000000001,0 28.317991,-7.911282000000001,0 28.27319,-7.980449,0 28.270954,-8.024138000000001,0 28.239588,-8.036020000000001,0 28.188871,-8.127008,0 28.127806,-8.189876999999999,0 28.122509,-8.194111,0 28.05311,-8.193191000000001,0 27.97257,-8.212906,0 27.921232,-8.275918000000001,0 27.881727,-8.273426000000001,0 27.849485,-8.296109,0 27.77018,-8.312886000000001,0 27.73297700000001,-8.261848000000001,0 27.729761,-8.226146999999999,0 27.686972,-8.176786999999999,0 27.624691,-8.160852,0 27.599073,-8.129949,0 27.546738,-8.125232000000001,0 27.500708,-8.102335999999999,0 27.517899,-8.050867,0 27.558924,-8.008945000000001,0 27.566763,-7.94988,0 27.617008,-7.917755,0 27.621677,-7.857934,0 27.55520200000001,-7.809715,0 27.495258,-7.804742,0 27.422647,-7.759187,0 27.415651,-7.694938000000001,0 27.565775,-7.515979000000001,0 27.58073,-7.331495000000002,0 27.558956,-7.270208,0 27.591473,-7.093281000000001,0 27.553825,-7.069312000000001,0 27.51613800000001,-7.016844,0 27.437286,-6.976404000000001,0 27.373159,-6.965406,0 27.313063,-6.933734000000001,0 27.227962,-6.930519,0 27.20573600000001,-6.912256,0 27.177713,-6.912428,0 27.151569,-6.879256,0 27.166283,-6.641101,0 27.41148,-6.497633000000001,0 27.745687,-6.478747,0 27.799582,-6.459950000000002,0 27.846355,-6.498370000000001,0 27.983934,-6.527454,0 28.076698,-6.606928,0 28.177973,-6.604176,0 28.228567,-6.538411000000001,0 </coordinates>
					</LinearRing>
				</outerBoundaryIs>
			</Polygon>
		</Placemark>
		<Placemark>
			<name>Mulongo</name>
			<styleUrl>#grad4110</styleUrl>
			<Polygon>
				<outerBoundaryIs>
					<LinearRing>
						<coordinates>
26.617914,-7.607274,0 26.671068,-7.608777,0 26.731522,-7.591739000000001,0 26.748486,-7.574280000000001,0 26.83794,-7.585818,0 26.868658,-7.575805000000001,0 27.058037,-7.678461,0 27.12969,-7.705342,0 27.175905,-7.751071,0 27.270737,-7.746548000000001,0 27.286003,-7.764051000000001,0 27.390007,-7.775787,0 27.422647,-7.759187,0 27.495258,-7.804742,0 27.55520200000001,-7.809715,0 27.621677,-7.857934,0 27.617008,-7.917755,0 27.566763,-7.94988,0 27.558924,-8.008945000000001,0 27.517899,-8.050867,0 27.500708,-8.102335999999999,0 27.27523800000001,-8.074164,0 27.155504,-8.117654999999999,0 27.120611,-8.149407,0 27.103199,-8.140563,0 27.056555,-8.188008999999999,0 27.027224,-8.189676,0 26.95088,-8.240986,0 26.878889,-8.356942999999999,0 26.872496,-8.393079,0 26.822887,-8.462503999999999,0 26.809629,-8.552815000000001,0 26.781487,-8.623937,0 26.739758,-8.658254,0 26.729071,-8.712335,0 26.701244,-8.752967999999999,0 26.6695,-8.769852,0 26.65407,-8.763729,0 26.62862,-8.731484,0 26.620214,-8.676086,0 26.599016,-8.669367000000001,0 26.578949,-8.691974999999999,0 26.562654,-8.77154,0 26.539751,-8.790077999999999,0 26.521915,-8.768583,0 26.492954,-8.612971999999999,0 26.473774,-8.570026,0 26.452299,-8.551168000000001,0 26.333078,-8.546408,0 26.315683,-8.52589,0 26.331657,-8.463123,0 26.36419100000001,-8.431896,0 26.412401,-8.360434,0 26.44026,-8.218228999999999,0 26.526098,-8.131206000000001,0 26.542385,-8.085432000000001,0 26.53656000000001,-8.067537,0 26.626116,-7.972622000000001,0 26.672861,-7.943967000000001,0 26.705019,-7.908387000000002,0 26.727352,-7.85534,0 26.72827,-7.830671000000002,0 26.698568,-7.778138000000001,0 26.647242,-7.755361,0 26.605389,-7.696015000000002,0 26.617914,-7.607274,0 </coordinates>
					</LinearRing>
				</outerBoundaryIs>
			</Polygon>
		</Placemark>
		<Placemark>
			<name>Kinkondja</name>
			<styleUrl>#grad5110</styleUrl>
			<Polygon>
				<outerBoundaryIs>
					<LinearRing>
						<coordinates>
25.850883,-8.057288,0 25.870502,-8.088272,0 26.04554600000001,-8.172262999999999,0 26.128218,-8.156298,0 26.25835,-8.155417999999999,0 26.312531,-8.136742,0 26.3554,-8.147080000000001,0 26.385942,-8.195027,0 26.44026,-8.218228999999999,0 26.412401,-8.360434,0 26.36419100000001,-8.431896,0 26.331657,-8.463123,0 26.315683,-8.52589,0 26.283009,-8.541699000000001,0 26.250614,-8.591379,0 26.16029,-8.631081999999999,0 26.122801,-8.672993999999999,0 26.090675,-8.673144000000001,0 25.975027,-8.738498,0 25.92313800000001,-8.641658,0 25.919325,-8.567031999999999,0 25.889097,-8.53558,0 25.763105,-8.529841000000001,0 25.720936,-8.516678000000001,0 25.68449800000001,-8.471899000000001,0 25.65260900000001,-8.393116000000001,0 25.70824100000002,-8.309868,0 25.748171,-8.102556999999999,0 25.763983,-8.086302999999999,0 25.796822,-8.083418999999999,0 25.808195,-8.066741,0 25.850883,-8.057288,0 </coordinates>
					</LinearRing>
				</outerBoundaryIs>
			</Polygon>
		</Placemark>
		<Placemark>
			<name>Pweto</name>
			<styleUrl>#grad330</styleUrl>
			<Polygon>
				<outerBoundaryIs>
					<LinearRing>
						<coordinates>
29.536629,-7.846597,0 29.555519,-7.897598000000002,0 29.541958,-7.907028,0 29.541904,-7.955800000000002,0 29.571863,-8.008756,0 29.592709,-8.107855000000001,0 29.629776,-8.131745000000002,0 29.634621,-8.15335,0 29.67893,-8.200499000000001,0 29.660137,-8.234737000000001,0 29.692827,-8.357594000000001,0 29.6945657281836,-8.360936407095039,0 29.6945581025584,-8.36102514164288,0 29.680349,-8.362866,0 29.65551,-8.366552,0 29.618715,-8.372297,0 29.588352,-8.376770000000001,0 29.535431,-8.383723,0 29.515417,-8.386619,0 29.487568,-8.389885,0 29.463654,-8.393996,0 29.447081,-8.395905000000001,0 29.399002,-8.403203,0 29.380819,-8.405366000000001,0 29.345854,-8.410812999999999,0 29.30719,-8.415861,0 29.254732,-8.423671000000001,0 29.205936,-8.430030000000002,0 29.156462,-8.43731,0 29.077984,-8.448516,0 29.069239,-8.449811,0 29.036095,-8.454499000000002,0 29.0023,-8.459408,0 28.927227,-8.470300999999999,0 28.909031,-8.472203,0 28.901918,-8.474615,0 28.901285,-8.475834000000001,0 28.90057,-8.477207999999999,0 28.898787,-8.480637,0 28.906878,-8.495666,0 28.925083,-8.522244000000001,0 28.94823600000001,-8.568725000000001,0 28.959394,-8.60139,0 28.963425,-8.621767999999999,0 28.9639,-8.636462999999999,0 28.962978,-8.650491000000001,0 28.953314,-8.694297000000002,0 28.943098,-8.718814999999999,0 28.927603,-8.745486,0 28.912899,-8.764334,0 28.900751,-8.784058999999999,0 28.89654,-8.794926,0 28.860334,-8.841457,0 28.859697,-8.844913,0 28.857864,-8.845862,0 28.847469,-8.860272999999999,0 28.815977,-8.899145000000001,0 28.8155927307481,-8.89960499735675,0 28.8155670138064,-8.89959694327723,0 28.80942900000001,-8.897122,0 28.633747,-8.814754000000001,0 28.502384,-8.696165000000001,0 28.449545,-8.668672000000001,0 28.419453,-8.638608,0 28.396267,-8.570767,0 28.344687,-8.517965,0 28.316582,-8.523175,0 28.100023,-8.687362,0 28.056992,-8.70144,0 28.002207,-8.69572,0 27.948847,-8.660458,0 27.859142,-8.650734,0 27.6833,-8.698022,0 27.616533,-8.681614,0 27.53546,-8.61266,0 27.533705,-8.560758999999999,0 27.581541,-8.494275,0 27.618467,-8.478754,0 27.68865200000001,-8.4034,0 27.725683,-8.388082000000001,0 27.77018,-8.312886000000001,0 27.849485,-8.296109,0 27.881727,-8.273426000000001,0 27.921232,-8.275918000000001,0 27.97257,-8.212906,0 28.05311,-8.193191000000001,0 28.122509,-8.194111,0 28.127806,-8.189876999999999,0 28.188871,-8.127008,0 28.239588,-8.036020000000001,0 28.270954,-8.024138000000001,0 28.27319,-7.980449,0 28.317991,-7.911282000000001,0 28.320738,-7.864016000000001,0 28.308649,-7.82641,0 28.256334,-7.760996,0 28.247042,-7.712486000000001,0 28.208652,-7.663389000000001,0 28.21953200000002,-7.618564,0 28.241255,-7.595291000000001,0 28.28919000000001,-7.596033,0 28.339821,-7.624623,0 28.386593,-7.680177000000001,0 28.395786,-7.730198,0 28.469219,-7.778567,0 28.47321300000001,-7.822609,0 28.505974,-7.867389,0 28.531584,-7.893302,0 28.624937,-7.924705,0 28.716564,-7.837812,0 28.72372100000001,-7.809413000000001,0 28.774715,-7.788288,0 28.953287,-7.810468,0 29.010021,-7.743149,0 29.045006,-7.733546,0 29.106192,-7.738831000000001,0 29.219704,-7.789919000000001,0 29.39749700000001,-7.767604,0 29.536629,-7.846597,0 </coordinates>
					</LinearRing>
				</outerBoundaryIs>
			</Polygon>
		</Placemark>
		<Placemark>
			<name>Kapolowe</name>
			<styleUrl>#grad330</styleUrl>
			<Polygon>
				<outerBoundaryIs>
					<LinearRing>
						<coordinates>
27.441303,-10.19807,0 27.458952,-10.2398,0 27.577198,-10.336046,0 27.644688,-10.434017,0 27.704237,-10.634398,0 27.735273,-10.686172,0 27.76474,-10.700864,0 27.762596,-10.736378,0 27.610392,-10.850454,0 27.61025,-10.868697,0 27.578876,-10.89113,0 27.462463,-11.071671,0 27.425978,-11.086212,0 27.405745,-11.120214,0 27.241287,-11.18681,0 27.19909300000001,-11.200879,0 27.186203,-11.230243,0 27.087843,-11.328921,0 27.021599,-11.297568,0 26.952742,-11.220805,0 26.94873,-11.197097,0 27.016329,-11.02381,0 27.089769,-10.922884,0 27.127983,-10.902267,0 27.14624,-10.855094,0 27.068932,-10.615156,0 27.057779,-10.601603,0 27.059174,-10.484796,0 27.025436,-10.440852,0 27.021349,-10.405788,0 27.035103,-10.366548,0 27.0221,-10.318768,0 27.055754,-10.259437,0 27.052929,-10.197836,0 27.092739,-10.112086,0 27.089489,-10.092286,0 27.120478,-10.067922,0 27.193626,-10.060968,0 27.241964,-10.036044,0 27.310556,-10.040363,0 27.339041,-10.059815,0 27.390934,-10.183651,0 27.404163,-10.197677,0 27.441303,-10.19807,0 </coordinates>
					</LinearRing>
				</outerBoundaryIs>
			</Polygon>
		</Placemark>
		<Placemark>
			<name>Mutshatsha</name>
			<styleUrl>#grad221</styleUrl>
			<Polygon>
				<outerBoundaryIs>
					<LinearRing>
						<coordinates>
24.571825,-9.863531,0 24.578224,-9.901876,0 24.706182,-10.044475,0 24.723013,-10.11767,0 24.744778,-10.157624,0 24.880699,-10.246237,0 24.982965,-10.345379,0 25.077477,-10.36837,0 25.10618,-10.393301,0 25.097599,-10.443195,0 25.051285,-10.453889,0 25.023842,-10.494875,0 24.923975,-10.565051,0 24.911081,-10.608114,0 24.890728,-10.613966,0 24.89028,-10.647815,0 24.91021,-10.668916,0 24.934759,-10.752992,0 24.928102,-10.830575,0 25.040102,-10.918975,0 25.032103,-10.945944,0 24.970398,-10.975438,0 24.957241,-11.220989,0 24.94829517004821,-11.2558004607692,0 24.9482913362616,-11.2558075806178,0 24.946009,-11.255087,0 24.930397,-11.256265,0 24.915033,-11.266413,0 24.905951,-11.269879,0 24.899189,-11.2692,0 24.886595,-11.263931,0 24.873541,-11.262112,0 24.867487,-11.266492,0 24.860991,-11.284674,0 24.853081,-11.292967,0 24.841425,-11.292984,0 24.834431,-11.294122,0 24.827677,-11.295074,0 24.818588,-11.296698,0 24.809273,-11.302231,0 24.798086,-11.304316,0 24.78368800000001,-11.30152,0 24.779964,-11.300797,0 24.773371,-11.299517,0 24.754965,-11.305749,0 24.743074,-11.303923,0 24.738182,-11.305999,0 24.732826,-11.311985,0 24.736103,-11.323023,0 24.732615,-11.328776,0 24.72119100000001,-11.329479,0 24.714899,-11.330636,0 24.711166,-11.329029,0 24.711164,-11.328109,0 24.699049,-11.333642,0 24.687172,-11.346994,0 24.67692,-11.351144,0 24.665968,-11.358054,0 24.660379,-11.36588,0 24.644781,-11.393036,0 24.634296,-11.403854,0 24.627071,-11.408461,0 24.620775,-11.409844,0 24.605156,-11.414455,0 24.598629,-11.4186,0 24.593039,-11.428955,0 24.593515,-11.442986,0 24.591887,-11.448508,0 24.588158,-11.453341,0 24.583494,-11.456333,0 24.576031,-11.455877,0 24.5639,-11.450823,0 24.550604,-11.446458,0 24.539642,-11.448073,0 24.52868700000001,-11.458658,0 24.522858,-11.462111,0 24.512829,-11.463264,0 24.500933,-11.459587,0 24.489504,-11.459129,0 24.47154400000001,-11.460743,0 24.462448,-11.463964,0 24.448923,-11.474777,0 24.44542300000001,-11.475698,0 24.44099200000001,-11.473167,0 24.437027,-11.467647,0 24.435625,-11.446254,0 24.426764,-11.441423,0 24.409739,-11.427391,0 24.397844,-11.423019,0 24.382689,-11.409216,0 24.373362,-11.405303,0 24.364033,-11.405071,0 24.344912,-11.410127,0 24.319027,-11.407587,0 24.30224000000001,-11.40183,0 24.295013,-11.396075,0 24.288721,-11.389171,0 24.28802500000001,-11.3825,0 24.290125,-11.37767,0 24.295723,-11.374453,0 24.305283,-11.371926,0 24.33816,-11.37171,0 24.349585,-11.366423,0 24.357513,-11.356534,0 24.366144,-11.339514,0 24.368942,-11.327323,0 24.376173,-11.309612,0 24.389694,-11.292133,0 24.39319,-11.285923,0 24.398087,-11.267292,0 24.400887,-11.194605,0 24.397858,-11.190925,0 24.390869,-11.184713,0 24.386675,-11.175741,0 24.387375,-11.169071,0 24.389242,-11.145149,0 24.39134,-11.129509,0 24.39134,-11.113407,0 24.389011,-11.103517,0 24.382957,-11.092474,0 24.378765,-11.087183,0 24.353848,-11.073606,0 24.334286,-11.06026,0 24.320316,-11.052664,0 24.301222,-11.047595,0 24.283058,-11.042526,0 24.267223,-11.042288,0 24.262566,-11.044354,0 24.25394800000001,-11.045269,0 24.238348,-11.040429,0 24.216927,-11.036503,0 24.196438,-11.029817,0 24.186892,-11.029118,0 24.178738,-11.032561,0 24.168249,-11.044282,0 24.164289,-11.044969,0 24.162659,-11.044736,0 24.141476,-11.036435,0 24.133333,-11.029066,0 24.13101,-11.023773,0 24.135914,-11.009288,0 24.142681,-10.994803,0 24.1455241796778,-10.9794409800505,0 24.1455378491395,-10.9794083331465,0 24.161936,-10.979232,0 24.183786,-10.922171,0 24.19145,-10.8395,0 24.205051,-10.826515,0 24.274288,-10.824025,0 24.282185,-10.746348,0 24.270761,-10.601327,0 24.242655,-10.50623,0 24.245546,-10.410931,0 24.201416,-10.333099,0 24.195524,-10.25651,0 24.073748,-10.152861,0 24.083275,-10.086364,0 24.069637,-10.023319,0 24.048786,-9.994459000000001,0 24.0446,-9.944989,0 24.022512,-9.917052,0 24.176859,-9.871459,0 24.203964,-9.873369,0 24.265808,-9.836219,0 24.386038,-9.858544999999999,0 24.452446,-9.803027000000002,0 24.519543,-9.821176,0 24.571825,-9.863531,0 </coordinates>
					</LinearRing>
				</outerBoundaryIs>
			</Polygon>
		</Placemark>
		<Placemark>
			<name>Ankoro</name>
			<styleUrl>#grad330</styleUrl>
			<Polygon>
				<outerBoundaryIs>
					<LinearRing>
						<coordinates>
27.166283,-6.641101,0 27.151569,-6.879256,0 27.177713,-6.912428,0 27.150869,-7.031764,0 27.161263,-7.042853000000001,0 27.15625,-7.095197,0 27.061335,-7.199300000000002,0 26.954521,-7.265726,0 26.925938,-7.263218,0 26.807108,-7.322674,0 26.71414400000001,-7.420116000000002,0 26.565454,-7.440495,0 26.529396,-7.484498000000001,0 26.492378,-7.489632,0 26.3811,-7.434025000000001,0 26.325972,-7.443602,0 26.283363,-7.376165000000001,0 26.302004,-7.169172,0 26.29026,-7.161041000000001,0 26.210392,-7.199702,0 26.198223,-7.177315000000001,0 26.209711,-7.164259000000001,0 26.205666,-7.086947,0 26.160664,-7.056901,0 26.042675,-6.999482000000001,0 26.002439,-6.915333000000001,0 26.024815,-6.885499,0 26.012955,-6.730856000000001,0 26.031906,-6.703651,0 26.034582,-6.63389,0 26.156172,-6.626961,0 26.237812,-6.581494000000002,0 26.266062,-6.596,0 26.335865,-6.709913000000001,0 26.387552,-6.722802,0 26.378382,-6.709528000000001,0 26.398582,-6.685879000000001,0 26.44241,-6.57301,0 26.495775,-6.529217,0 26.576477,-6.417080000000001,0 26.616789,-6.392985,0 26.649313,-6.387681,0 26.684528,-6.453426,0 26.675556,-6.518478,0 26.718742,-6.574568,0 27.015921,-6.548809000000001,0 27.166283,-6.641101,0 </coordinates>
					</LinearRing>
				</outerBoundaryIs>
			</Polygon>
		</Placemark>
		<Placemark>
			<name>Kabondo-dianda</name>
			<styleUrl>#grad8110</styleUrl>
			<Polygon>
				<outerBoundaryIs>
					<LinearRing>
						<coordinates>
25.65260900000001,-8.393116000000001,0 25.68449800000001,-8.471899000000001,0 25.720936,-8.516678000000001,0 25.763105,-8.529841000000001,0 25.889097,-8.53558,0 25.919325,-8.567031999999999,0 25.92313800000001,-8.641658,0 25.975027,-8.738498,0 25.923868,-8.798348000000001,0 25.911602,-8.837956,0 25.903793,-9.027335000000001,0 25.839369,-9.11341,0 25.740187,-9.160879,0 25.463511,-9.157102999999999,0 25.401754,-9.202080000000001,0 25.335318,-9.139564999999999,0 25.292149,-9.011203,0 25.180437,-8.968434,0 25.148045,-8.932174,0 25.151789,-8.865406,0 25.235403,-8.829756,0 25.311417,-8.750735000000001,0 25.400204,-8.729865,0 25.45529,-8.701347,0 25.532167,-8.617231,0 25.55369900000001,-8.548081,0 25.567968,-8.428849,0 25.596581,-8.396281999999999,0 25.65260900000001,-8.393116000000001,0 </coordinates>
					</LinearRing>
				</outerBoundaryIs>
			</Polygon>
		</Placemark>
		<Placemark>
			<name>Manono</name>
			<styleUrl>#grad4110</styleUrl>
			<Polygon>
				<outerBoundaryIs>
					<LinearRing>
						<coordinates>
27.177713,-6.912428,0 27.20573600000001,-6.912256,0 27.227962,-6.930519,0 27.313063,-6.933734000000001,0 27.373159,-6.965406,0 27.437286,-6.976404000000001,0 27.51613800000001,-7.016844,0 27.553825,-7.069312000000001,0 27.591473,-7.093281000000001,0 27.558956,-7.270208,0 27.58073,-7.331495000000002,0 27.565775,-7.515979000000001,0 27.415651,-7.694938000000001,0 27.422647,-7.759187,0 27.390007,-7.775787,0 27.286003,-7.764051000000001,0 27.270737,-7.746548000000001,0 27.175905,-7.751071,0 27.12969,-7.705342,0 27.058037,-7.678461,0 26.868658,-7.575805000000001,0 26.83794,-7.585818,0 26.748486,-7.574280000000001,0 26.731522,-7.591739000000001,0 26.671068,-7.608777,0 26.617914,-7.607274,0 26.614895,-7.573051,0 26.589834,-7.551535,0 26.584543,-7.525755,0 26.529396,-7.484498000000001,0 26.565454,-7.440495,0 26.71414400000001,-7.420116000000002,0 26.807108,-7.322674,0 26.925938,-7.263218,0 26.954521,-7.265726,0 27.061335,-7.199300000000002,0 27.15625,-7.095197,0 27.161263,-7.042853000000001,0 27.150869,-7.031764,0 27.177713,-6.912428,0 </coordinates>
					</LinearRing>
				</outerBoundaryIs>
			</Polygon>
		</Placemark>
		<Placemark>
			<name>Kaniama</name>
			<styleUrl>#grad4110</styleUrl>
			<Polygon>
				<outerBoundaryIs>
					<LinearRing>
						<coordinates>
24.120369,-6.848198000000002,0 24.14461100000001,-6.832914,0 24.183004,-6.84373,0 24.24612000000001,-6.933923,0 24.226561,-6.993076,0 24.2451,-7.050156000000002,0 24.352089,-7.151746,0 24.390902,-7.193005000000002,0 24.42263000000001,-7.257511000000002,0 24.40992900000001,-7.273553,0 24.40547000000002,-7.409495,0 24.38397,-7.473579,0 24.376293,-7.577345,0 24.424177,-7.685593000000001,0 24.404343,-7.798961,0 24.378902,-7.846527000000001,0 24.366526,-8.103635000000001,0 24.31649,-8.194069000000001,0 24.25256200000002,-8.260730000000001,0 24.215546,-8.255671,0 24.184929,-8.284958,0 24.163349,-8.281321999999999,0 24.140213,-8.301823000000001,0 24.045015,-8.300834,0 23.998672,-8.338457,0 23.908064,-8.381307,0 23.873583,-8.420647000000001,0 23.877413,-8.479907000000001,0 23.858843,-8.517963999999999,0 23.860312,-8.544447,0 23.800797,-8.639021,0 23.697561,-8.694350999999999,0 23.651339,-8.658856999999999,0 23.629343,-8.58464,0 23.638536,-8.435486000000001,0 23.668261,-8.37514,0 23.689432,-8.241228,0 23.65864,-8.079273000000001,0 23.663673,-7.934361000000001,0 23.637739,-7.848388,0 23.654791,-7.783377000000001,0 23.675272,-7.763699000000001,0 23.779873,-7.744502,0 23.82197,-7.7095,0 23.843975,-7.673477,0 23.872717,-7.583776,0 23.919828,-7.371333,0 24.00923,-7.197629000000001,0 24.029978,-7.059848,0 24.120369,-6.848198000000002,0 </coordinates>
					</LinearRing>
				</outerBoundaryIs>
			</Polygon>
		</Placemark>
		<Placemark>
			<name>Manika</name>
			<styleUrl>#grad4110</styleUrl>
			<Polygon>
				<outerBoundaryIs>
					<LinearRing>
						<coordinates>
26.415827,-10.605618,0 26.434557,-10.643174,0 26.447834,-10.824169,0 26.475542,-10.982437,0 26.467566,-11.015683,0 26.44061500000001,-11.041446,0 26.431303,-11.086347,0 26.399343,-11.116323,0 26.36162,-11.128226,0 26.162754,-11.107225,0 26.093126,-11.062997,0 26.047869,-11.055804,0 25.95001600000001,-10.953414,0 25.929785,-10.953529,0 25.914621,-10.967895,0 25.903368,-11.060081,0 25.850122,-11.113695,0 25.858898,-11.271077,0 25.82741,-11.328207,0 25.831995,-11.418116,0 25.767206,-11.502554,0 25.766163,-11.58635,0 25.6742,-11.588675,0 25.664034,-11.616378,0 25.64469,-11.656863,0 25.588831,-11.653029,0 25.537617,-11.682031,0 25.50936700000001,-11.71087,0 25.499035,-11.707708,0 25.494722,-11.706388,0 25.4933546114254,-11.7055675668552,0 25.490557,-11.703889,0 25.49024908363271,-11.7039185890018,0 25.4902458520491,-11.7039180197073,0 25.48705500000001,-11.697291,0 25.477446,-11.687667,0 25.469727,-11.683555,0 25.462715,-11.68128,0 25.43679600000002,-11.679074,0 25.427448,-11.676118,0 25.417624,-11.670172,0 25.401707,-11.658035,0 25.382763,-11.647749,0 25.365013,-11.643899,0 25.355183,-11.63611,0 25.341164,-11.631326,0 25.336714,-11.626969,0 25.330133,-11.613189,0 25.329594,-11.591797,0 25.326071,-11.584908,0 25.314384,-11.579194,0 25.307364,-11.573006,0 25.305008,-11.565882,0 25.309858,-11.550914,0 25.310772,-11.54493,0 25.310266,-11.5332,0 25.306276,-11.526082,0 25.296001,-11.523124,0 25.28945,-11.516704,0 25.294559,-11.510016,0 25.311581,-11.507433,0 25.323692,-11.501874,0 25.326715,-11.499104,0 25.326229,-11.493355,0 25.308926,-11.480298,0 25.304226,-11.469731,0 25.305538,-11.443503,0 25.298025,-11.427885,0 25.302418,-11.41591,0 25.299828,-11.408327,0 25.291641,-11.400762,0 25.284128,-11.385142,0 25.278252,-11.370209,0 25.280087,-11.360772,0 25.288233,-11.355916,0 25.293123,-11.354752,0 25.300587,-11.355188,0 25.307337,-11.352177,0 25.311289,-11.348483,0 25.315218,-11.33835,0 25.312151,-11.327318,0 25.299295,-11.316777,0 25.295542,-11.309198,0 25.298313,-11.301599,0 25.306694,-11.298352,0 25.321373,-11.296236,0 25.32975,-11.291839,0 25.3349776124574,-11.2836086108686,0 25.3351063265225,-11.2835808490115,0 25.344723,-11.281111,0 25.389286,-11.32733,0 25.399744,-11.340506,0 25.456326,-11.292462,0 25.485004,-11.242006,0 25.486897,-11.163656,0 25.464935,-11.104813,0 25.462919,-11.059156,0 25.486235,-11.002405,0 25.471674,-10.84145,0 25.487116,-10.808276,0 25.519409,-10.814621,0 25.540274,-10.790546,0 25.627337,-10.749226,0 25.736994,-10.786818,0 25.868713,-10.762639,0 25.95813400000001,-10.687531,0 26.048037,-10.702874,0 26.16169,-10.673622,0 26.287458,-10.677355,0 26.351534,-10.640086,0 26.365252,-10.645512,0 26.390184,-10.60723,0 26.415827,-10.605618,0 </coordinates>
					</LinearRing>
				</outerBoundaryIs>
			</Polygon>
		</Placemark>
		<Placemark>
			<name>Lubumbashi</name>
			<styleUrl>#grad62</styleUrl>
			<Polygon>
				<outerBoundaryIs>
					<LinearRing>
						<coordinates>
27.241287,-11.18681,0 27.264698,-11.248263,0 27.44137,-11.456962,0 27.440744,-11.474763,0 27.52239,-11.582179,0 27.537941,-11.6376,0 27.517443,-11.691934,0 27.491749,-11.697309,0 27.444941,-11.738826,0 27.405083,-11.739184,0 27.375534,-11.76535,0 27.310474,-11.77345,0 27.229445,-11.691389,0 27.2267107613235,-11.6886788026201,0 27.226294,-11.659541,0 27.226255,-11.655861,0 27.2253106465867,-11.6487006966446,0 27.238798,-11.613261,0 27.229383,-11.529472,0 27.155729,-11.406442,0 27.087843,-11.328921,0 27.186203,-11.230243,0 27.19909300000001,-11.200879,0 27.241287,-11.18681,0 </coordinates>
					</LinearRing>
				</outerBoundaryIs>
			</Polygon>
		</Placemark>
		<Placemark>
			<name>Nyunzu</name>
			<styleUrl>#grad221</styleUrl>
			<Polygon>
				<outerBoundaryIs>
					<LinearRing>
						<coordinates>
28.437063,-5.023679,0 28.61088000000001,-5.027212,0 28.620522,-5.039549,0 28.600662,-5.099943,0 28.576036,-5.13971,0 28.552328,-5.155384,0 28.527672,-5.252721,0 28.514366,-5.398628,0 28.533573,-5.448105000000001,0 28.544106,-5.685433,0 28.514971,-5.802774,0 28.474836,-5.843456000000001,0 28.389132,-5.934104000000001,0 28.337973,-6.066841,0 28.207527,-6.123757000000001,0 28.17293700000001,-6.167129000000001,0 28.19359800000001,-6.325285000000001,0 28.177565,-6.463615000000002,0 28.186058,-6.499512000000001,0 28.228567,-6.538411000000001,0 28.177973,-6.604176,0 28.076698,-6.606928,0 27.983934,-6.527454,0 27.846355,-6.498370000000001,0 27.799582,-6.459950000000002,0 27.822876,-6.414678000000001,0 27.729734,-6.291780000000001,0 27.461905,-6.086439000000002,0 27.354315,-6.035249,0 27.264275,-6.013545,0 27.20821,-5.962232,0 27.162716,-5.955839000000001,0 27.094074,-5.934723,0 26.956875,-5.849183,0 26.946051,-5.808275,0 26.90221800000001,-5.711101,0 26.9013,-5.671619,0 26.920809,-5.643224,0 26.964573,-5.629082,0 27.072004,-5.54017,0 27.150736,-5.51479,0 27.163137,-5.49727,0 27.21670500000002,-5.48909,0 27.350676,-5.396928,0 27.399769,-5.327605,0 27.434753,-5.069197,0 27.492645,-4.983059,0 27.496315,-4.960721,0 27.536623,-4.954047,0 28.257761,-5.049544,0 28.375706,-5.033641000000001,0 28.426374,-5.033987,0 28.437063,-5.023679,0 </coordinates>
					</LinearRing>
				</outerBoundaryIs>
			</Polygon>
		</Placemark>
		<Placemark>
			<name>Kapanga</name>
			<styleUrl>#grad221</styleUrl>
			<Polygon>
				<outerBoundaryIs>
					<LinearRing>
						<coordinates>
23.222061,-7.848747,0 23.268122,-7.847596000000001,0 23.36644400000001,-7.870981,0 23.39633,-7.865826000000001,0 23.431486,-7.832955,0 23.482944,-7.819056,0 23.505033,-7.822228000000001,0 23.550247,-7.862947000000001,0 23.637739,-7.848388,0 23.663673,-7.934361000000001,0 23.65864,-8.079273000000001,0 23.689432,-8.241228,0 23.668261,-8.37514,0 23.638536,-8.435486000000001,0 23.629343,-8.58464,0 23.651339,-8.658856999999999,0 23.697561,-8.694350999999999,0 23.688829,-8.757579,0 23.65241200000001,-8.854153,0 23.649363,-8.955698,0 23.630882,-9.002131000000002,0 23.613501,-9.017626,0 23.556938,-9.032553999999999,0 23.523165,-9.009717,0 23.485153,-9.010016,0 23.457066,-9.070833,0 23.410044,-9.120937,0 23.411875,-9.231586999999999,0 23.315395,-9.313257999999999,0 23.298738,-9.283833,0 23.301167,-9.230214999999999,0 23.244688,-9.156101000000001,0 23.264515,-9.116156,0 23.269005,-9.060148999999999,0 23.193598,-9.026377999999999,0 23.182678,-9.037381,0 23.085043,-9.059677000000001,0 23.012928,-9.111114000000001,0 22.913715,-9.114801999999999,0 22.877869,-9.153266,0 22.849897,-9.159380000000001,0 22.763178,-9.092783000000001,0 22.596628,-9.107765000000001,0 22.55657,-9.15324,0 22.503309,-9.152813999999999,0 22.441004,-9.076166000000001,0 22.386669,-9.033483,0 22.336073,-9.018033000000001,0 22.299036,-8.986363000000001,0 22.194845,-8.982631,0 22.081156,-8.820976,0 22.018799,-8.800006,0 21.8990037844441,-8.73067867516524,0 21.8989981742109,-8.730675734365821,0 21.898659,-8.718971,0 21.901762,-8.707973000000001,0 21.907394,-8.698147000000001,0 21.910509,-8.685771000000001,0 21.91617,-8.672499999999999,0 21.912149,-8.657762,0 21.913628,-8.647439,0 21.917406,-8.638286000000001,0 21.931637,-8.621877,0 21.936325,-8.613879000000001,0 21.93614,-8.608825,0 21.933407,-8.604665000000001,0 21.922602,-8.599974,0 21.924021,-8.596083,0 21.930523,-8.591777,0 21.932735,-8.576867999999999,0 21.945072,-8.565265,0 21.947216,-8.557935000000001,0 21.946846,-8.547596,0 21.942385,-8.53056,0 21.944992,-8.523005,0 21.955496,-8.509548000000001,0 21.959761,-8.496954000000001,0 21.95891,-8.488909,0 21.954346,-8.483356000000001,0 21.949814,-8.474129,0 21.951344,-8.458067,0 21.950718,-8.450711999999999,0 21.942862,-8.426529,0 21.932224,-8.403928000000001,0 21.924437,-8.397886,0 21.920113,-8.391418000000002,0 21.918108,-8.383592,0 21.920046,-8.373505000000002,0 21.919277,-8.356504000000001,0 21.922331,-8.350332,0 21.926525,-8.345549,0 21.93396,-8.339416,0 21.937262,-8.331409000000001,0 21.936171,-8.32451,0 21.93095,-8.315277999999999,0 21.922712,-8.308315000000002,0 21.9149,-8.305489,0 21.900227,-8.296398999999999,0 21.896126,-8.291079999999999,0 21.895973,-8.257326000000001,0 21.892393,-8.245583999999999,0 21.887018,-8.228543999999999,0 21.882322,-8.212888,0 21.877857,-8.197234,0 21.880915,-8.190604,0 21.888092,-8.186997,0 21.889292,-8.181728,0 21.886589,-8.175045000000001,0 21.872662,-8.160912,0 21.866245,-8.156948999999999,0 21.854845,-8.143988,0 21.848732,-8.132222000000001,0 21.844057,-8.114731000000001,0 21.833826,-8.100172000000001,0 21.827106,-8.079905999999999,0 21.81916,-8.067435,0 21.813969,-8.056138000000001,0 21.796375,-8.04105,0 21.787947,-8.031098,0 21.786392,-8.025116000000001,0 21.781454,-8.011754,0 21.774155,-8.004339,0 21.771227,-8.000441,0 21.759747,-7.964587000000001,0 21.759754,-7.959902000000001,0 21.747559,-7.942784000000001,0 21.745449,-7.938799000000001,0 21.744753,-7.932942,0 21.745466,-7.928024000000001,0 21.748295,-7.924046,0 21.7615553102018,-7.91291073950999,0 21.766693,-7.914411000000001,0 21.897282,-7.77975,0 21.971306,-7.784283000000001,0 22.124197,-7.828280000000001,0 22.177713,-7.881871000000002,0 22.221691,-7.887512,0 22.279226,-7.935909000000001,0 22.322779,-7.942725000000001,0 22.47191,-7.893514,0 22.52889100000001,-7.904299,0 22.580061,-7.928567000000001,0 22.632561,-7.989757,0 22.68528,-8.030157000000001,0 22.74059700000002,-8.012254,0 22.806551,-8.023704,0 22.846117,-8.049452000000002,0 22.924843,-8.053596000000001,0 23.129251,-7.884411000000001,0 23.168751,-7.882837,0 23.222061,-7.848747,0 </coordinates>
					</LinearRing>
				</outerBoundaryIs>
			</Polygon>
		</Placemark>
		<Placemark>
			<name>Kansenya</name>
			<styleUrl>#grad8110</styleUrl>
			<Polygon>
				<outerBoundaryIs>
					<LinearRing>
						<coordinates>
26.131721,-9.766057999999999,0 26.131594,-9.872629999999999,0 26.161734,-9.896303,0 26.266512,-9.905607,0 26.400017,-9.954921000000001,0 26.580063,-9.985614,0 26.637209,-10.035046,0 26.76633100000002,-10.058557,0 26.757488,-10.179888,0 26.695599,-10.269929,0 26.660376,-10.356473,0 26.666567,-10.453426,0 26.704029,-10.55562,0 26.632689,-10.561346,0 26.602938,-10.540673,0 26.542456,-10.539205,0 26.43601,-10.568054,0 26.415827,-10.605618,0 26.390184,-10.60723,0 26.365252,-10.645512,0 26.351534,-10.640086,0 26.287458,-10.677355,0 26.16169,-10.673622,0 26.048037,-10.702874,0 25.95813400000001,-10.687531,0 25.868713,-10.762639,0 25.736994,-10.786818,0 25.627337,-10.749226,0 25.540274,-10.790546,0 25.519409,-10.814621,0 25.487116,-10.808276,0 25.442228,-10.657681,0 25.422703,-10.448176,0 25.401114,-10.280002,0 25.39757000000001,-10.190169,0 25.408724,-10.054405,0 25.404375,-9.968268,0 25.454355,-9.891033000000002,0 25.439306,-9.803381000000002,0 25.393917,-9.730962,0 25.386272,-9.580425999999999,0 25.591808,-9.617457,0 25.676397,-9.679429000000001,0 25.709759,-9.683291000000002,0 25.725346,-9.702559000000001,0 25.893927,-9.773012,0 25.95845,-9.780707,0 25.996408,-9.761146,0 26.131721,-9.766057999999999,0 </coordinates>
					</LinearRing>
				</outerBoundaryIs>
			</Polygon>
		</Placemark>
		<Placemark>
			<name>Kabalo</name>
			<styleUrl>#grad330</styleUrl>
			<Polygon>
				<outerBoundaryIs>
					<LinearRing>
						<coordinates>
26.9013,-5.671619,0 26.90221800000001,-5.711101,0 26.946051,-5.808275,0 26.956875,-5.849183,0 27.094074,-5.934723,0 27.162716,-5.955839000000001,0 27.20821,-5.962232,0 27.264275,-6.013545,0 27.354315,-6.035249,0 27.461905,-6.086439000000002,0 27.729734,-6.291780000000001,0 27.822876,-6.414678000000001,0 27.799582,-6.459950000000002,0 27.745687,-6.478747,0 27.41148,-6.497633000000001,0 27.166283,-6.641101,0 27.015921,-6.548809000000001,0 26.718742,-6.574568,0 26.675556,-6.518478,0 26.684528,-6.453426,0 26.649313,-6.387681,0 26.616789,-6.392985,0 26.576477,-6.417080000000001,0 26.495775,-6.529217,0 26.44241,-6.57301,0 26.398582,-6.685879000000001,0 26.378382,-6.709528000000001,0 26.387552,-6.722802,0 26.335865,-6.709913000000001,0 26.266062,-6.596,0 26.237812,-6.581494000000002,0 26.156172,-6.626961,0 26.034582,-6.63389,0 25.961761,-6.520793000000001,0 25.933651,-6.372265000000001,0 25.917936,-6.353123000000001,0 25.92792100000001,-6.288851,0 25.903326,-6.246752,0 25.888973,-6.167456,0 25.956144,-6.097477,0 25.964169,-6.063492,0 25.969131,-5.680466,0 26.075548,-5.671403,0 26.123928,-5.635708,0 26.165337,-5.630291,0 26.247366,-5.638285,0 26.385466,-5.734609,0 26.461321,-5.734867,0 26.481581,-5.719679000000001,0 26.505552,-5.728753,0 26.501793,-5.704494,0 26.518274,-5.687283,0 26.627178,-5.717788,0 26.756992,-5.584761,0 26.9013,-5.671619,0 </coordinates>
					</LinearRing>
				</outerBoundaryIs>
			</Polygon>
		</Placemark>
		<Placemark>
			<name>Bukama</name>
			<styleUrl>#grad4110</styleUrl>
			<Polygon>
				<outerBoundaryIs>
					<LinearRing>
						<coordinates>
26.315683,-8.52589,0 26.333078,-8.546408,0 26.452299,-8.551168000000001,0 26.473774,-8.570026,0 26.492954,-8.612971999999999,0 26.521915,-8.768583,0 26.539751,-8.790077999999999,0 26.525068,-8.915099,0 26.498325,-8.985841000000001,0 26.398619,-9.092412,0 26.372822,-9.301776,0 26.28902400000001,-9.382054999999999,0 26.293991,-9.55021,0 26.220921,-9.673724,0 26.18416,-9.696184000000001,0 26.131721,-9.766057999999999,0 25.996408,-9.761146,0 25.95845,-9.780707,0 25.893927,-9.773012,0 25.725346,-9.702559000000001,0 25.709759,-9.683291000000002,0 25.676397,-9.679429000000001,0 25.591808,-9.617457,0 25.386272,-9.580425999999999,0 25.414848,-9.417602000000001,0 25.403095,-9.406370000000001,0 25.412371,-9.336782,0 25.401754,-9.202080000000001,0 25.463511,-9.157102999999999,0 25.740187,-9.160879,0 25.839369,-9.11341,0 25.903793,-9.027335000000001,0 25.911602,-8.837956,0 25.923868,-8.798348000000001,0 25.975027,-8.738498,0 26.090675,-8.673144000000001,0 26.122801,-8.672993999999999,0 26.16029,-8.631081999999999,0 26.250614,-8.591379,0 26.283009,-8.541699000000001,0 26.315683,-8.52589,0 </coordinates>
					</LinearRing>
				</outerBoundaryIs>
			</Polygon>
		</Placemark>
		<Placemark>
			<name>Malemba-Nkulu</name>
			<styleUrl>#grad8110</styleUrl>
			<Polygon>
				<outerBoundaryIs>
					<LinearRing>
						<coordinates>
26.283363,-7.376165000000001,0 26.325972,-7.443602,0 26.3811,-7.434025000000001,0 26.492378,-7.489632,0 26.529396,-7.484498000000001,0 26.584543,-7.525755,0 26.589834,-7.551535,0 26.614895,-7.573051,0 26.617914,-7.607274,0 26.605389,-7.696015000000002,0 26.647242,-7.755361,0 26.698568,-7.778138000000001,0 26.72827,-7.830671000000002,0 26.727352,-7.85534,0 26.705019,-7.908387000000002,0 26.672861,-7.943967000000001,0 26.626116,-7.972622000000001,0 26.53656000000001,-8.067537,0 26.542385,-8.085432000000001,0 26.526098,-8.131206000000001,0 26.44026,-8.218228999999999,0 26.385942,-8.195027,0 26.3554,-8.147080000000001,0 26.312531,-8.136742,0 26.25835,-8.155417999999999,0 26.128218,-8.156298,0 26.04554600000001,-8.172262999999999,0 25.870502,-8.088272,0 25.850883,-8.057288,0 25.856291,-8.000044000000001,0 25.865717,-7.988402,0 25.869522,-7.948592,0 25.86241,-7.936027,0 25.882103,-7.787031,0 25.932932,-7.726063000000001,0 26.030491,-7.662357,0 26.072771,-7.621049,0 26.121317,-7.542322000000001,0 26.130957,-7.484871,0 26.174137,-7.4182,0 26.283363,-7.376165000000001,0 </coordinates>
					</LinearRing>
				</outerBoundaryIs>
			</Polygon>
		</Placemark>
		<Placemark>
			<name>Kilwa</name>
			<styleUrl>#grad330</styleUrl>
			<Polygon>
				<outerBoundaryIs>
					<LinearRing>
						<coordinates>
28.6130887084074,-9.554145132928079,0 28.608536407318,-9.55600743791919,0 28.6056830806557,-9.557434101250349,0 28.60639000000001,-9.557221999999999,0 28.611389,-9.555278,0 28.6130887084074,-9.554145132928079,0 </coordinates>
					</LinearRing>
				</outerBoundaryIs>
			</Polygon>
		</Placemark>
		<Placemark>
			<name>Kilwa</name>
			<styleUrl>#grad330</styleUrl>
			<Polygon>
				<outerBoundaryIs>
					<LinearRing>
						<coordinates>
28.80942900000001,-8.897122,0 28.8155670138064,-8.89959694327723,0 28.8155840682154,-8.8996153670184,0 28.770851,-8.953164000000001,0 28.760675,-8.96734,0 28.74753,-8.98386,0 28.729761,-9.000451,0 28.695614,-9.034298,0 28.66296000000001,-9.060536000000001,0 28.647177,-9.071578000000001,0 28.616663,-9.087206999999999,0 28.582794,-9.110467999999999,0 28.568567,-9.117805000000001,0 28.540142,-9.134543000000001,0 28.504635,-9.157361,0 28.482864,-9.171009000000002,0 28.446268,-9.199121,0 28.417686,-9.222054999999999,0 28.393963,-9.245149,0 28.376606,-9.276883,0 28.36808,-9.295392,0 28.363634,-9.308095,0 28.360312,-9.334345000000001,0 28.358179,-9.363106999999999,0 28.36138,-9.376391999999999,0 28.36779200000001,-9.387565,0 28.372738,-9.393471,0 28.384708,-9.404793,0 28.384722,-9.405712000000001,0 28.387978,-9.406586000000001,0 28.398497,-9.41356,0 28.41688,-9.419962999999999,0 28.426146,-9.420289,0 28.436981,-9.417145,0 28.463861,-9.403193,0 28.478933,-9.389182,0 28.497265,-9.361102000000001,0 28.50664700000002,-9.353839000000001,0 28.522669,-9.357281,0 28.527126,-9.361122,0 28.532393,-9.372766,0 28.533674,-9.381328,0 28.53393700000001,-9.383087,0 28.531349,-9.395768,0 28.522068,-9.409697,0 28.514793,-9.434169000000001,0 28.51563300000001,-9.443811000000002,0 28.521069,-9.451086999999999,0 28.530176,-9.456239999999999,0 28.535381,-9.463518000000001,0 28.536448,-9.472927,0 28.539057,-9.477027,0 28.542084,-9.478130999999999,0 28.55879600000001,-9.480641,0 28.564629,-9.483542,0 28.569838,-9.491051000000001,0 28.572058,-9.499983,0 28.573935,-9.54731,0 28.57732800000001,-9.557143999999999,0 28.585768,-9.563684,0 28.59341,-9.56357,0 28.60811800000001,-9.555993000000001,0 28.61686900000001,-9.552643,0 28.622702,-9.555313,0 28.623003,-9.559906,0 28.620342,-9.567533000000001,0 28.609303,-9.572756999999999,0 28.596104,-9.573185000000001,0 28.58555000000001,-9.57978,0 28.601871,-9.586660999999999,0 28.615078,-9.601865999999999,0 28.616611,-9.611269,0 28.611279,-9.626061,0 28.61256,-9.634089,0 28.626558,-9.655258,0 28.629282,-9.666713,0 28.627127,-9.692265000000001,0 28.629417,-9.705564000000001,0 28.622698,-9.720610000000001,0 28.624001,-9.730017,0 28.634232,-9.747106000000001,0 28.64288700000001,-9.752262,0 28.668217,-9.756245,0 28.670595,-9.760118,0 28.670778,-9.771841,0 28.67365600000001,-9.778005,0 28.687267,-9.788603,0 28.695564,-9.800201,0 28.697048,-9.806156,0 28.69415100000001,-9.813559,0 28.674477,-9.815699,0 28.671312,-9.821035999999999,0 28.67116,-9.841042,0 28.668728,-9.848666,0 28.660387,-9.863970000000002,0 28.656609,-9.874603000000001,0 28.656595,-9.888629999999999,0 28.653942,-9.896947000000001,0 28.64554,-9.908572,0 28.642836,-9.913671000000001,0 28.62495,-9.95717,0 28.626766,-9.969561000000001,0 28.6325007301994,-9.989426838582471,0 28.632491805959,-9.989433264877549,0 28.62222300000001,-9.986389000000001,0 28.555374,-9.982391,0 28.541666,-9.997669000000002,0 28.342089,-9.993827,0 28.29907400000002,-10.021086,0 28.189259,-10.045238,0 28.14255500000001,-10.073128,0 28.049747,-10.064349,0 27.945993,-10.027212,0 27.609627,-10.048404,0 27.627941,-9.849136,0 27.611588,-9.745882,0 27.570955,-9.640819000000002,0 27.566542,-9.454235000000001,0 27.597204,-9.394334000000001,0 27.59758,-9.309703000000001,0 27.562086,-9.238637000000001,0 27.477411,-9.153578,0 27.48585900000001,-9.084035,0 27.533709,-9.065039000000001,0 27.597206,-8.988459000000001,0 27.599545,-8.888935,0 27.564016,-8.854899,0 27.419586,-8.843966999999999,0 27.390886,-8.798204,0 27.388802,-8.757076000000001,0 27.429344,-8.715069,0 27.448795,-8.668710000000001,0 27.463091,-8.619911,0 27.455532,-8.558087,0 27.482929,-8.538039,0 27.533705,-8.560758999999999,0 27.53546,-8.61266,0 27.616533,-8.681614,0 27.6833,-8.698022,0 27.859142,-8.650734,0 27.948847,-8.660458,0 28.002207,-8.69572,0 28.056992,-8.70144,0 28.100023,-8.687362,0 28.316582,-8.523175,0 28.344687,-8.517965,0 28.396267,-8.570767,0 28.419453,-8.638608,0 28.449545,-8.668672000000001,0 28.502384,-8.696165000000001,0 28.633747,-8.814754000000001,0 28.80942900000001,-8.897122,0 </coordinates>
					</LinearRing>
				</outerBoundaryIs>
			</Polygon>
		</Placemark>
		<Placemark>
			<name>Kikula</name>
			<styleUrl>#grad4110</styleUrl>
			<Polygon>
				<outerBoundaryIs>
					<LinearRing>
						<coordinates>
27.089489,-10.092286,0 27.092739,-10.112086,0 27.052929,-10.197836,0 27.055754,-10.259437,0 27.0221,-10.318768,0 27.035103,-10.366548,0 27.021349,-10.405788,0 27.025436,-10.440852,0 27.059174,-10.484796,0 27.057779,-10.601603,0 27.068932,-10.615156,0 27.14624,-10.855094,0 27.127983,-10.902267,0 27.089769,-10.922884,0 27.016329,-11.02381,0 26.94873,-11.197097,0 26.77786100000001,-11.15169,0 26.738705,-11.106159,0 26.718298,-10.979956,0 26.699272,-10.943134,0 26.672142,-10.709568,0 26.632689,-10.561346,0 26.704029,-10.55562,0 26.666567,-10.453426,0 26.660376,-10.356473,0 26.695599,-10.269929,0 26.757488,-10.179888,0 26.76633100000002,-10.058557,0 26.880693,-10.096191,0 26.921841,-10.07585,0 27.062006,-10.081191,0 27.089489,-10.092286,0 </coordinates>
					</LinearRing>
				</outerBoundaryIs>
			</Polygon>
		</Placemark>
		<Placemark>
			<name>Kansimba</name>
			<styleUrl>#grad221</styleUrl>
			<Polygon>
				<outerBoundaryIs>
					<LinearRing>
						<coordinates>
29.547449,-6.506202000000001,0 29.56934,-6.52874,0 29.572746,-6.675211,0 29.563223,-6.816785,0 29.532515,-6.87163,0 29.525957,-6.925329000000001,0 29.59001,-7.001956,0 29.626303,-7.148935,0 29.656826,-7.182179,0 29.650127,-7.275731000000001,0 29.597178,-7.359562000000001,0 29.558092,-7.3861,0 29.557858,-7.451988,0 29.62808,-7.604027000000001,0 29.653399,-7.629718,0 29.65283,-7.701830000000002,0 29.594681,-7.793143,0 29.56197,-7.807653,0 29.536629,-7.846597,0 29.39749700000001,-7.767604,0 29.219704,-7.789919000000001,0 29.106192,-7.738831000000001,0 29.045006,-7.733546,0 29.010021,-7.743149,0 28.953287,-7.810468,0 28.774715,-7.788288,0 28.72372100000001,-7.809413000000001,0 28.716564,-7.837812,0 28.624937,-7.924705,0 28.531584,-7.893302,0 28.505974,-7.867389,0 28.47321300000001,-7.822609,0 28.469219,-7.778567,0 28.395786,-7.730198,0 28.386593,-7.680177000000001,0 28.339821,-7.624623,0 28.28919000000001,-7.596033,0 28.241255,-7.595291000000001,0 28.221346,-7.553461000000002,0 28.224693,-7.523433000000001,0 28.234299,-7.488383,0 28.277475,-7.44537,0 28.428091,-7.472591000000002,0 28.50712,-7.442031,0 28.533401,-7.405411,0 28.515932,-7.356180000000002,0 28.421679,-7.355228,0 28.390175,-7.340297000000001,0 28.362991,-7.29647,0 28.372559,-7.255798,0 28.413755,-7.234524000000001,0 28.514757,-7.23348,0 28.543217,-7.211094,0 28.544828,-7.098596000000001,0 28.585405,-7.072176,0 28.705519,-7.054193,0 28.741203,-7.026987000000001,0 28.78852300000001,-6.924766,0 28.793139,-6.859274000000001,0 28.820051,-6.838673000000001,0 28.92281,-6.865537,0 28.961157,-6.863152000000001,0 29.047661,-6.799878000000001,0 29.158655,-6.652181000000001,0 29.272451,-6.619223000000001,0 29.350229,-6.549693,0 29.411568,-6.507528,0 29.547449,-6.506202000000001,0 </coordinates>
					</LinearRing>
				</outerBoundaryIs>
			</Polygon>
		</Placemark>
		<Placemark>
			<name>Bumbu</name>
			<styleUrl>#grad4110</styleUrl>
			<Polygon>
				<outerBoundaryIs>
					<LinearRing>
						<coordinates>
15.2956882587949,-4.3658506553006,0 15.2964862587949,-4.3660296553006,0 15.2972002587949,-4.3663756553006,0 15.2979422587949,-4.3667736553006,0 15.2990922587949,-4.3670206553006,0 15.3002142587949,-4.3671096553006,0 15.3011522587949,-4.3673126553006,0 15.3020232587949,-4.3675046553006,0 15.3030812587949,-4.3677526553006,0 15.3039662587949,-4.3679506553006,0 15.3049672587949,-4.3684046553006,0 15.3060042587949,-4.3686196553006,0 15.3072262587949,-4.3687736553006,0 15.3080522587949,-4.3690446553006,0 15.3091292587949,-4.3692526553006,0 15.3098562587949,-4.3695456553006,0 15.3108002587949,-4.3697026553006,0 15.3116452587949,-4.3699016553006,0 15.3124632587949,-4.3701076553006,0 15.3131292587949,-4.3702886553006,0 15.3137342587949,-4.3704246553006,0 15.3138787564458,-4.37051194713664,0 15.3136361186749,-4.37078164658716,0 15.3135092587949,-4.3709226553006,0 15.3127972587949,-4.3716586553006,0 15.3123262587949,-4.3721406553006,0 15.3121472587949,-4.3725976553006,0 15.3118322587949,-4.3733546553006,0 15.3116012587949,-4.3738916553006,0 15.3113202587949,-4.3746146553006,0 15.3110502587949,-4.3752056553006,0 15.3110992587949,-4.3758846553006,0 15.3113182587949,-4.3763496553006,0 15.3112962587949,-4.377153655300601,0 15.3105952587949,-4.3773096553006,0 15.3100262587949,-4.3778916553006,0 15.3098362587949,-4.3785146553006,0 15.3096252587949,-4.3790316553006,0 15.3091742587949,-4.3795326553006,0 15.3089522587949,-4.3802486553006,0 15.3085942587949,-4.3811436553006,0 15.3083542587949,-4.3815236553006,0 15.3074802587949,-4.3821366553006,0 15.3065732587949,-4.3826776553006,0 15.3056752587949,-4.3833956553006,0 15.3048002587949,-4.3839366553006,0 15.3040732587949,-4.3845606553006,0 15.3034132587949,-4.3852696553006,0 15.3028022587949,-4.386095655300601,0 15.3013982587949,-4.3871716553006,0 15.3013082587949,-4.3878786553006,0 15.3007712587949,-4.3878466553006,0 15.3002522587949,-4.3877356553006,0 15.2996662587949,-4.3875336553006,0 15.2997262587949,-4.3871236553006,0 15.2998702587949,-4.3864826553006,0 15.2993432587949,-4.3862856553006,0 15.2987252587949,-4.3861566553006,0 15.2982392587949,-4.3860516553006,0 15.2976802587949,-4.3859076553006,0 15.2969302587949,-4.3858266553006,0 15.2967592587949,-4.3863896553006,0 15.2966962587949,-4.3866736553006,0 15.2957512587949,-4.386417655300601,0 15.2950542587949,-4.386315655300601,0 15.2941272587949,-4.385973655300601,0 15.2928832587949,-4.3856426553006,0 15.2917522587949,-4.3854016553006,0 15.2907272587949,-4.3851526553006,0 15.2896832587949,-4.3849376553006,0 15.2884332587949,-4.3846266553006,0 15.2874882587949,-4.3844156553006,0 15.2868282587949,-4.3841616553006,0 15.2863752587949,-4.3840106553006,0 15.2857032587949,-4.3838426553006,0 15.2857082587949,-4.3828006553006,0 15.2857612587949,-4.3823246553006,0 15.2858492587949,-4.3820006553006,0 15.2858632587949,-4.3815446553006,0 15.2858022587949,-4.3809986553006,0 15.2858762587949,-4.3806216553006,0 15.2863492587949,-4.3803046553006,0 15.2867012587949,-4.3798516553006,0 15.2870132587949,-4.3794246553006,0 15.2870282587949,-4.3790286553006,0 15.2870972587949,-4.3787706553006,0 15.2870902587949,-4.3782756553006,0 15.2869932587949,-4.3775326553006,0 15.2867252587949,-4.3768706553006,0 15.2865092587949,-4.3765306553006,0 15.2863912587949,-4.3762086553006,0 15.2863602587949,-4.3754246553006,0 15.2862772587949,-4.3746806553006,0 15.2862632587949,-4.3741336553006,0 15.2862352587949,-4.3736136553006,0 15.2864902587949,-4.3733196553006,0 15.2865562587949,-4.3728306553006,0 15.2862462587949,-4.3725116553006,0 15.2857752587949,-4.3720046553006,0 15.2855452587949,-4.3716776553006,0 15.2856392587949,-4.3713076553006,0 15.2858332587949,-4.3709546553006,0 15.2861402587949,-4.3705946553006,0 15.2863412587949,-4.370281655300601,0 15.2866972587949,-4.3701246553006,0 15.2869942587949,-4.3700016553006,0 15.2870542587949,-4.3691296553006,0 15.2872762587949,-4.3684016553006,0 15.2874692587949,-4.3679566553006,0 15.2875382587949,-4.367718655300601,0 15.2874422587949,-4.3669676553006,0 15.2872012587949,-4.3663256553006,0 15.2872272587949,-4.3658826553006,0 15.2870632587949,-4.3654966553006,0 15.2869372587949,-4.3650366553006,0 15.2869912587949,-4.3646206553006,0 15.2870392587949,-4.364289655300601,0 15.2870525799043,-4.36376782109106,0 15.2870656182171,-4.36325706501199,0 15.2877922587949,-4.3635866553006,0 15.2882602587949,-4.3638496553006,0 15.2887062587949,-4.3639946553006,0 15.2891642587949,-4.3640276553006,0 15.2896242587949,-4.3641926553006,0 15.2899422587949,-4.3641876553006,0 15.2905422587949,-4.364409655300601,0 15.2910032587949,-4.3646926553006,0 15.2914352587949,-4.3647656553006,0 15.2921592587949,-4.3648536553006,0 15.2928062587949,-4.3650956553006,0 15.2932592587949,-4.3652466553006,0 15.2936842587949,-4.3652866553006,0 15.2941162587949,-4.3653856553006,0 15.2942092587949,-4.3654046553006,0 15.2946502587949,-4.3655886553006,0 15.2949892587949,-4.3656566553006,0 15.2956882587949,-4.3658506553006,0 </coordinates>
					</LinearRing>
				</outerBoundaryIs>
			</Polygon>
		</Placemark>
		<Placemark>
			<name>Punia</name>
			<styleUrl>#grad121</styleUrl>
			<Polygon>
				<outerBoundaryIs>
					<LinearRing>
						<coordinates>
26.040911,-0.800126,0 26.177853,-0.839467,0 26.282166,-0.932627,0 26.368189,-0.959596,0 26.408106,-0.9858980000000001,0 26.49512500000001,-0.9917410000000001,0 26.520741,-0.9756550000000001,0 26.562521,-0.970513,0 26.671112,-0.979446,0 26.749155,-0.963176,0 26.77977,-0.9727610000000001,0 26.870567,-0.937707,0 26.912016,-0.9422370000000001,0 26.942823,-0.9303840000000002,0 27.06885,-0.9328280000000001,0 27.122356,-0.973302,0 27.127522,-0.9951810000000001,0 27.18107,-1.031075,0 27.259848,-1.05412,0 27.318718,-1.090433,0 27.340231,-1.089427,0 27.372244,-1.120067,0 27.46646700000001,-1.213451,0 27.508678,-1.331848,0 27.615507,-1.426668,0 27.659695,-1.551951,0 27.689692,-1.691439,0 27.712887,-1.719228,0 27.684221,-1.747107,0 27.644854,-1.745482,0 27.54503800000001,-1.783199,0 27.52162,-1.780259,0 27.284346,-1.974436,0 27.076984,-1.934585,0 26.76201800000001,-1.906575,0 26.723242,-1.772926,0 26.586069,-1.617666,0 26.528805,-1.613369,0 26.464079,-1.648082,0 26.306072,-1.806772,0 26.223921,-1.81477,0 26.141954,-1.805884,0 26.065182,-1.762042,0 26.023079,-1.63968,0 25.99856,-1.618825,0 25.85683600000001,-1.731404,0 25.764841,-1.728876,0 25.626118,-1.687282,0 25.55751,-1.686705,0 25.539862,-1.69978,0 25.51704,-1.727099,0 25.444633,-1.728424,0 25.439693,-1.706562,0 25.422781,-1.649913,0 25.434591,-1.508174,0 25.500544,-1.427924,0 25.495533,-1.400765,0 25.513149,-1.390412,0 25.524736,-1.370825,0 25.521612,-1.317157,0 25.499615,-1.298695,0 25.469875,-1.296953,0 25.461796,-1.21345,0 25.527649,-1.164018,0 25.558886,-1.155562,0 25.574543,-1.131268,0 25.614435,-1.107879,0 25.619656,-1.08351,0 25.654293,-1.069712,0 25.72691500000001,-1.004232,0 25.73001100000001,-0.875253,0 25.74704600000001,-0.819079,0 25.771166,-0.8109380000000002,0 25.82646400000001,-0.8264850000000003,0 25.843922,-0.8628980000000001,0 25.885582,-0.902932,0 25.92999100000001,-0.915394,0 25.991783,-0.8847750000000002,0 26.040911,-0.800126,0 </coordinates>
					</LinearRing>
				</outerBoundaryIs>
			</Polygon>
		</Placemark>
		<Placemark>
			<name>Kampene</name>
			<styleUrl>#grad221</styleUrl>
			<Polygon>
				<outerBoundaryIs>
					<LinearRing>
						<coordinates>
27.093689,-2.89709,0 27.12982,-2.91576,0 27.16655,-3.088531,0 27.155125,-3.173096000000001,0 27.280672,-3.354013999999999,0 27.296827,-3.465012000000001,0 27.305025,-3.478577,0 27.289984,-3.669907,0 27.290663,-3.809739,0 27.278866,-3.895181,0 27.244446,-3.937894,0 27.077635,-3.981667,0 27.033234,-3.979144,0 27.026432,-3.967138,0 26.975451,-3.977792,0 26.96957,-3.962246,0 26.94813,-3.959041,0 26.932093,-3.933524,0 26.934181,-3.90368,0 26.905434,-3.882146,0 26.882399,-3.881939000000001,0 26.840202,-3.906323,0 26.820557,-3.934803000000001,0 26.789621,-3.944919000000001,0 26.772236,-3.935395,0 26.725971,-3.953069,0 26.553986,-3.858569000000001,0 26.501425,-3.747116,0 26.50397900000001,-3.697336,0 26.477324,-3.705744,0 26.397718,-3.679683,0 26.369707,-3.54455,0 26.301416,-3.508606,0 26.272135,-3.478043,0 26.2659,-3.313578000000001,0 26.237223,-3.247402,0 26.143808,-3.21126,0 26.063564,-3.228213,0 26.042904,-3.195513,0 26.047064,-3.056262,0 26.061152,-3.047674,0 26.130453,-3.013906,0 26.158958,-2.970509,0 26.226133,-2.929408,0 26.226715,-2.914128,0 26.263382,-2.882633,0 26.183455,-2.755063,0 26.144224,-2.689431,0 26.182949,-2.680285,0 26.222309,-2.694072,0 26.293051,-2.739732000000001,0 26.512543,-2.873425,0 26.694996,-2.89979,0 26.759991,-2.924004000000001,0 26.849001,-2.936464,0 26.861893,-2.929271,0 26.98616,-2.932033999999999,0 27.093689,-2.89709,0 </coordinates>
					</LinearRing>
				</outerBoundaryIs>
			</Polygon>
		</Placemark>
		<Placemark>
			<name>Kindu</name>
			<styleUrl>#grad221</styleUrl>
			<Polygon>
				<outerBoundaryIs>
					<LinearRing>
						<coordinates>
25.222445,-1.503833,0 25.256697,-1.571985,0 25.208778,-1.959391,0 25.221218,-2.020387,0 25.36268000000001,-2.336789,0 25.543476,-2.466544,0 25.758333,-2.529276,0 25.913757,-2.597347,0 26.032061,-2.618036,0 26.144224,-2.689431,0 26.183455,-2.755063,0 26.263382,-2.882633,0 26.226715,-2.914128,0 26.226133,-2.929408,0 26.158958,-2.970509,0 26.130453,-3.013906,0 26.061152,-3.047674,0 25.920744,-3.07354,0 25.857477,-3.067917,0 25.791004,-3.084096,0 25.778381,-3.097741,0 25.642584,-3.076845000000001,0 25.618372,-3.06152,0 25.570925,-3.060191,0 25.552319,-3.072274,0 25.480598,-3.094719,0 25.352194,-3.086329,0 25.236767,-3.119434,0 25.110287,-3.098901,0 25.093796,-3.089175,0 25.083487,-2.890966000000001,0 25.058807,-2.849011,0 25.06344,-2.741952,0 25.021557,-2.711523,0 24.9186,-2.702651,0 24.610222,-2.638866,0 24.615393,-2.445839,0 24.63877700000001,-2.148159,0 24.632753,-1.929861,0 24.661081,-1.903579,0 24.738113,-1.733192,0 24.757793,-1.723465,0 24.766531,-1.695633,0 24.862135,-1.643152,0 25.046236,-1.570717,0 25.177534,-1.581256,0 25.222445,-1.503833,0 </coordinates>
					</LinearRing>
				</outerBoundaryIs>
			</Polygon>
		</Placemark>
		<Placemark>
			<name>Lubutu</name>
			<styleUrl>#grad221</styleUrl>
			<Polygon>
				<outerBoundaryIs>
					<LinearRing>
						<coordinates>
27.685442,-0.5012990000000001,0 27.697632,-0.597503,0 27.734446,-0.68779,0 27.713732,-0.7975410000000001,0 27.62335,-0.9335860000000003,0 27.599323,-0.931079,0 27.53298,-0.890092,0 27.45714,-0.880393,0 27.409496,-0.9035190000000001,0 27.396507,-0.979468,0 27.413774,-1.068695,0 27.372244,-1.120067,0 27.340231,-1.089427,0 27.318718,-1.090433,0 27.259848,-1.05412,0 27.18107,-1.031075,0 27.127522,-0.9951810000000001,0 27.122356,-0.973302,0 27.06885,-0.9328280000000001,0 26.942823,-0.9303840000000002,0 26.912016,-0.9422370000000001,0 26.870567,-0.937707,0 26.77977,-0.9727610000000001,0 26.749155,-0.963176,0 26.671112,-0.979446,0 26.562521,-0.970513,0 26.520741,-0.9756550000000001,0 26.49512500000001,-0.9917410000000001,0 26.408106,-0.9858980000000001,0 26.368189,-0.959596,0 26.282166,-0.932627,0 26.177853,-0.839467,0 26.040911,-0.800126,0 26.03912,-0.716409,0 26.06707000000001,-0.672131,0 26.103605,-0.549442,0 26.061615,-0.411092,0 26.085712,-0.112892,0 26.037893,-0.014264,0 26.027939,0.057807,0 26.05405800000001,0.07477400000000001,0 26.118919,0.059013,0 26.203566,-0.06060800000000001,0 26.199495,-0.072327,0 26.246914,-0.118237,0 26.273977,-0.124084,0 26.293301,-0.142792,0 26.408941,-0.160587,0 26.438246,-0.152767,0 26.573555,-0.114765,0 26.681744,-0.123917,0 26.809914,-0.212644,0 26.927259,-0.3315230000000001,0 26.998007,-0.362038,0 27.045166,-0.3507900000000001,0 27.10582000000001,-0.402367,0 27.164118,-0.4644039999999999,0 27.250137,-0.429547,0 27.377947,-0.454615,0 27.619226,-0.469163,0 27.666639,-0.481934,0 27.685442,-0.5012990000000001,0 </coordinates>
					</LinearRing>
				</outerBoundaryIs>
			</Polygon>
		</Placemark>
		<Placemark>
			<name>Kasongo</name>
			<styleUrl>#grad330</styleUrl>
			<Polygon>
				<outerBoundaryIs>
					<LinearRing>
						<coordinates>
27.244446,-3.937894,0 27.243784,-3.95559,0 27.202465,-4.028763,0 27.208353,-4.0642,0 27.228628,-4.065885,0 27.236271,-4.096439,0 27.227551,-4.202229,0 27.125826,-4.332074,0 27.125032,-4.350859,0 27.091095,-4.376321,0 27.076736,-4.455914000000001,0 27.091957,-4.467077,0 27.097469,-4.58537,0 27.118395,-4.616439,0 27.089985,-4.725628,0 27.155222,-4.808839,0 27.175694,-4.886645,0 27.088423,-4.925281,0 26.746548,-4.949191,0 26.674833,-4.966068,0 26.453707,-4.967300000000001,0 26.209999,-4.963408,0 26.109705,-4.955087,0 26.01240200000001,-4.984692,0 25.941557,-4.944609,0 25.774893,-4.932027,0 25.845398,-4.889072,0 25.864586,-4.849977000000001,0 25.918116,-4.8304,0 26.055061,-4.7569,0 26.09808900000001,-4.701189,0 26.110592,-4.632717,0 26.130753,-4.601294000000001,0 26.225826,-4.523411,0 26.267958,-4.457398,0 26.264963,-4.380358,0 26.220968,-4.272713,0 26.193502,-4.244272,0 26.154995,-4.015591,0 26.164001,-3.931604000000001,0 26.234377,-3.832496,0 26.254719,-3.777971,0 26.257008,-3.711721,0 26.184404,-3.567665,0 26.14941,-3.424118,0 26.076223,-3.299947,0 26.063564,-3.228213,0 26.143808,-3.21126,0 26.237223,-3.247402,0 26.2659,-3.313578000000001,0 26.272135,-3.478043,0 26.301416,-3.508606,0 26.369707,-3.54455,0 26.397718,-3.679683,0 26.477324,-3.705744,0 26.50397900000001,-3.697336,0 26.501425,-3.747116,0 26.553986,-3.858569000000001,0 26.725971,-3.953069,0 26.772236,-3.935395,0 26.789621,-3.944919000000001,0 26.820557,-3.934803000000001,0 26.840202,-3.906323,0 26.882399,-3.881939000000001,0 26.905434,-3.882146,0 26.934181,-3.90368,0 26.932093,-3.933524,0 26.94813,-3.959041,0 26.96957,-3.962246,0 26.975451,-3.977792,0 27.026432,-3.967138,0 27.033234,-3.979144,0 27.077635,-3.981667,0 27.244446,-3.937894,0 </coordinates>
					</LinearRing>
				</outerBoundaryIs>
			</Polygon>
		</Placemark>
		<Placemark>
			<name>Kalima</name>
			<styleUrl>#grad221</styleUrl>
			<Polygon>
				<outerBoundaryIs>
					<LinearRing>
						<coordinates>
25.222445,-1.503833,0 25.387381,-1.300306,0 25.423191,-1.282043,0 25.434988,-1.292895,0 25.469875,-1.296953,0 25.499615,-1.298695,0 25.521612,-1.317157,0 25.524736,-1.370825,0 25.513149,-1.390412,0 25.495533,-1.400765,0 25.500544,-1.427924,0 25.434591,-1.508174,0 25.422781,-1.649913,0 25.439693,-1.706562,0 25.444633,-1.728424,0 25.51704,-1.727099,0 25.539862,-1.69978,0 25.55751,-1.686705,0 25.626118,-1.687282,0 25.764841,-1.728876,0 25.85683600000001,-1.731404,0 25.99856,-1.618825,0 26.023079,-1.63968,0 26.065182,-1.762042,0 26.141954,-1.805884,0 26.223921,-1.81477,0 26.306072,-1.806772,0 26.464079,-1.648082,0 26.528805,-1.613369,0 26.586069,-1.617666,0 26.723242,-1.772926,0 26.76201800000001,-1.906575,0 26.74468,-1.955225,0 26.748465,-2.022661,0 26.815393,-2.105599,0 26.764719,-2.208388,0 26.748083,-2.293022000000001,0 26.816566,-2.393143,0 26.878569,-2.541531,0 26.954262,-2.645474,0 26.99087,-2.754133,0 27.019855,-2.774528,0 27.093689,-2.89709,0 26.98616,-2.932033999999999,0 26.861893,-2.929271,0 26.849001,-2.936464,0 26.759991,-2.924004000000001,0 26.694996,-2.89979,0 26.512543,-2.873425,0 26.293051,-2.739732000000001,0 26.222309,-2.694072,0 26.182949,-2.680285,0 26.144224,-2.689431,0 26.032061,-2.618036,0 25.913757,-2.597347,0 25.758333,-2.529276,0 25.543476,-2.466544,0 25.36268000000001,-2.336789,0 25.221218,-2.020387,0 25.208778,-1.959391,0 25.256697,-1.571985,0 25.222445,-1.503833,0 </coordinates>
					</LinearRing>
				</outerBoundaryIs>
			</Polygon>
		</Placemark>
		<Placemark>
			<name>Lusangi</name>
			<styleUrl>#grad330</styleUrl>
			<Polygon>
				<outerBoundaryIs>
					<LinearRing>
						<coordinates>
27.278866,-3.895181,0 27.301561,-3.887142,0 27.31929,-3.88732,0 27.37519800000001,-3.921521,0 27.459034,-3.95111,0 27.636326,-3.926859,0 27.711872,-3.910207,0 27.759577,-3.886036,0 27.828228,-3.885833,0 27.897692,-3.959523,0 27.907705,-4.017314,0 27.93557,-4.069466,0 28.032852,-4.133423,0 28.063679,-4.168629,0 28.084501,-4.218307,0 28.103537,-4.335478,0 28.08429,-4.356116,0 28.073524,-4.523301,0 28.162338,-4.673173,0 28.400419,-4.821146,0 28.431774,-4.919625,0 28.437063,-5.023679,0 28.426374,-5.033987,0 28.375706,-5.033641000000001,0 28.257761,-5.049544,0 27.536623,-4.954047,0 27.496315,-4.960721,0 27.453003,-4.930538,0 27.403503,-4.933099,0 27.175694,-4.886645,0 27.155222,-4.808839,0 27.089985,-4.725628,0 27.118395,-4.616439,0 27.097469,-4.58537,0 27.091957,-4.467077,0 27.076736,-4.455914000000001,0 27.091095,-4.376321,0 27.125032,-4.350859,0 27.125826,-4.332074,0 27.227551,-4.202229,0 27.236271,-4.096439,0 27.228628,-4.065885,0 27.208353,-4.0642,0 27.202465,-4.028763,0 27.243784,-3.95559,0 27.244446,-3.937894,0 27.278866,-3.895181,0 </coordinates>
					</LinearRing>
				</outerBoundaryIs>
			</Polygon>
		</Placemark>
		<Placemark>
			<name>Kibombo</name>
			<styleUrl>#grad121</styleUrl>
			<Polygon>
				<outerBoundaryIs>
					<LinearRing>
						<coordinates>
26.061152,-3.047674,0 26.047064,-3.056262,0 26.042904,-3.195513,0 26.063564,-3.228213,0 26.076223,-3.299947,0 26.14941,-3.424118,0 26.184404,-3.567665,0 26.257008,-3.711721,0 26.254719,-3.777971,0 26.234377,-3.832496,0 26.164001,-3.931604000000001,0 26.154995,-4.015591,0 26.193502,-4.244272,0 26.220968,-4.272713,0 26.264963,-4.380358,0 26.267958,-4.457398,0 26.225826,-4.523411,0 26.130753,-4.601294000000001,0 26.110592,-4.632717,0 26.09808900000001,-4.701189,0 26.055061,-4.7569,0 25.918116,-4.8304,0 25.864586,-4.849977000000001,0 25.845398,-4.889072,0 25.774893,-4.932027,0 25.729912,-4.9377,0 25.54615,-4.978749000000001,0 25.207047,-4.965672,0 25.114141,-4.967676,0 24.921047,-4.864597,0 24.91041600000001,-4.793389,0 24.963449,-4.643631,0 24.98980900000002,-4.612974,0 24.99275,-4.563238,0 25.019087,-4.505098,0 25.014194,-4.38037,0 25.028355,-4.349277,0 25.00042300000001,-4.22543,0 24.858259,-4.036465,0 24.835281,-3.94577,0 24.856642,-3.78596,0 24.850416,-3.740511,0 24.811247,-3.653281,0 24.81896800000001,-3.628553,0 24.99223900000001,-3.375242000000001,0 25.052217,-3.244564,0 25.058256,-3.170099,0 25.110287,-3.098901,0 25.236767,-3.119434,0 25.352194,-3.086329,0 25.480598,-3.094719,0 25.552319,-3.072274,0 25.570925,-3.060191,0 25.618372,-3.06152,0 25.642584,-3.076845000000001,0 25.778381,-3.097741,0 25.791004,-3.084096,0 25.857477,-3.067917,0 25.920744,-3.07354,0 26.061152,-3.047674,0 </coordinates>
					</LinearRing>
				</outerBoundaryIs>
			</Polygon>
		</Placemark>
		<Placemark>
			<name>Oicha</name>
			<styleUrl>#grad7110</styleUrl>
			<Polygon>
				<outerBoundaryIs>
					<LinearRing>
						<coordinates>
29.82802,1.026172,0 29.895163,0.9615330000000001,0 30.03278,0.872762,0 30.03948319648301,0.868790233262019,0 30.034182,0.8659980000000001,0 30.028868,0.864802,0 30.024092,0.859911,0 30.019026,0.859227,0 30.013866,0.854843,0 30.007793,0.8533850000000001,0 30.00124,0.8488610000000001,0 30,0.8486930000000001,0 29.996738,0.8506210000000001,0 29.984388,0.8414950000000001,0 29.98064400000001,0.8281880000000002,0 29.966841,0.8135710000000002,0 29.96222300000001,0.8062470000000001,0 29.957106,0.7924900000000001,0 29.957253,0.780536,0 29.96258,0.7579740000000003,0 29.967098,0.751047,0 29.971601,0.741823,0 29.970167,0.732409,0 29.963203,0.7156770000000001,0 29.96629,0.6995670000000001,0 29.96532600000002,0.692449,0 29.959764,0.6803050000000001,0 29.952074,0.657604,0 29.949696,0.6436010000000001,0 29.950308,0.633025,0 29.957249,0.6129829999999999,0 29.9592573585665,0.609021726348025,0 29.9592566094413,0.6090215557876881,0 29.944166,0.605833,0 29.619463,0.557453,0 29.55145600000001,0.510788,0 29.431988,0.593185,0 29.281546,0.610522,0 29.211071,0.6528790000000001,0 29.30370900000001,0.7446190000000001,0 29.337912,0.8401530000000003,0 29.505859,0.838292,0 29.595284,0.8975940000000001,0 29.670582,0.9245100000000002,0 29.82802,1.026172,0 </coordinates>
					</LinearRing>
				</outerBoundaryIs>
			</Polygon>
		</Placemark>
		<Placemark>
			<name>Kyondo</name>
			<styleUrl>#grad8110</styleUrl>
			<Polygon>
				<outerBoundaryIs>
					<LinearRing>
						<coordinates>
29.58485,0.17182,0 29.613646,0.02398,0 29.679893,-0.07031,0 29.710035,-0.07051399999999999,0 29.7254984296404,-0.07059453524232211,0 29.722786,-0.1005,0 29.718246,-0.12397,0 29.69427500000002,-0.247887,0 29.6921489751914,-0.258875229643599,0 29.6921298347383,-0.258917298329333,0 29.678848,-0.257145,0 29.461637,-0.223674,0 29.390999,-0.211067,0 29.31935100000001,-0.162313,0 29.27701800000001,-0.080201,0 29.27854,-0.016106,0 29.25679,0.028841,0 29.330149,0.08064300000000001,0 29.372107,0.08613900000000001,0 29.48208800000002,0.151902,0 29.58485,0.17182,0 </coordinates>
					</LinearRing>
				</outerBoundaryIs>
			</Polygon>
		</Placemark>
		<Placemark>
			<name>Rwanguba</name>
			<styleUrl>#grad921</styleUrl>
			<Polygon>
				<outerBoundaryIs>
					<LinearRing>
						<coordinates>
29.625027,-0.8603810000000001,0 29.6253756534024,-0.8603153588488631,0 29.62804,-0.868956,0 29.632444,-0.8931040000000002,0 29.63248400000001,-0.898091,0 29.63028900000001,-0.9025970000000001,0 29.625111,-0.90588,0 29.59907,-0.9033480000000002,0 29.591885,-0.903406,0 29.587933,-0.904934,0 29.58775500000001,-0.91152,0 29.587357,-0.926382,0 29.59380700000001,-0.958744,0 29.58482400000001,-0.982505,0 29.580992,-0.9994920000000001,0 29.584595,-1.034935,0 29.586363,-1.052313,0 29.586121,-1.084734,0 29.581833,-1.106714,0 29.57694400000001,-1.11573,0 29.573811,-1.126978,0 29.576115,-1.136187,0 29.581161,-1.147618,0 29.581976,-1.156839,0 29.581697,-1.157646,0 29.573252,-1.182098,0 29.57354000000001,-1.187333,0 29.577084,-1.196532,0 29.594809,-1.21235,0 29.601068,-1.22053,0 29.601931,-1.235488,0 29.599312,-1.249227,0 29.593718,-1.26299,0 29.593304,-1.270349,0 29.592848,-1.27846,0 29.59388,-1.28369,0 29.596581,-1.287536,0 29.5976610537792,-1.29481749354528,0 29.5976592091508,-1.2948177727354,0 29.47493,-1.24918,0 29.482361,-1.193119,0 29.55219500000001,-0.99718,0 29.582682,-0.8390780000000001,0 29.625027,-0.8603810000000001,0 </coordinates>
					</LinearRing>
				</outerBoundaryIs>
			</Polygon>
		</Placemark>
		<Placemark>
			<name>Rutshuru</name>
			<styleUrl>#grad8110</styleUrl>
			<Polygon>
				<outerBoundaryIs>
					<LinearRing>
						<coordinates>
29.666046,-0.535097,0 29.669467821939,-0.539424753493818,0 29.669497983041,-0.539437522427535,0 29.667707,-0.545718,0 29.667763,-0.552585,0 29.669292,-0.554353,0 29.674862,-0.555325,0 29.680992,-0.56316,0 29.681017,-0.5662120000000001,0 29.671556,-0.584604,0 29.664797,-0.5927990000000001,0 29.660231,-0.594301,0 29.649775,-0.5977400000000001,0 29.659538,-0.6231100000000001,0 29.65923700000001,-0.626699,0 29.65911300000001,-0.628166,0 29.649176,-0.645224,0 29.64766300000001,-0.658787,0 29.643139,-0.665477,0 29.641354,-0.67192,0 29.639767,-0.673538,0 29.636566,-0.672867,0 29.636627,-0.682746,0 29.632996,-0.685983,0 29.631926,-0.697476,0 29.628069,-0.701175,0 29.626041,-0.705782,0 29.627226,-0.7126670000000001,0 29.626133,-0.7202550000000001,0 29.629616,-0.729424,0 29.628038,-0.7331090000000002,0 29.629461,-0.73882,0 29.630383,-0.7425150000000002,0 29.628428,-0.758608,0 29.63101800000002,-0.771,0 29.627857,-0.776992,0 29.628809,-0.78296,0 29.625652,-0.789412,0 29.631865,-0.7969570000000001,0 29.630518,-0.80087,0 29.638851,-0.818743,0 29.63755,-0.829778,0 29.626701,-0.847536,0 29.623716,-0.8549330000000001,0 29.6253756534024,-0.8603153588488631,0 29.625027,-0.8603810000000001,0 29.582682,-0.8390780000000001,0 29.55219500000001,-0.99718,0 29.482361,-1.193119,0 29.47493,-1.24918,0 29.394152,-1.288892,0 29.275835,-1.241375,0 29.282557,-1.173961,0 29.330664,-1.114037,0 29.335541,-1.074428,0 29.370964,-0.984679,0 29.355309,-0.9482230000000002,0 29.318365,-0.825129,0 29.355938,-0.754363,0 29.377779,-0.7307990000000001,0 29.486404,-0.6923510000000001,0 29.533802,-0.6343990000000001,0 29.54574,-0.63575,0 29.628906,-0.4909200000000001,0 29.636337,-0.50592,0 29.666046,-0.535097,0 </coordinates>
					</LinearRing>
				</outerBoundaryIs>
			</Polygon>
		</Placemark>
		<Placemark>
			<name>Katwa</name>
			<styleUrl>#grad921</styleUrl>
			<Polygon>
				<outerBoundaryIs>
					<LinearRing>
						<coordinates>
29.587841,0.3168240000000001,0 29.631441,0.276704,0 29.619852,0.224171,0 29.58485,0.17182,0 29.48208800000002,0.151902,0 29.372107,0.08613900000000001,0 29.330149,0.08064300000000001,0 29.25679,0.028841,0 29.151478,0.06049500000000001,0 29.160378,0.104973,0 29.22583,0.141675,0 29.239845,0.168868,0 29.285297,0.199221,0 29.357231,0.2976200000000001,0 29.549709,0.301846,0 29.587841,0.3168240000000001,0 </coordinates>
					</LinearRing>
				</outerBoundaryIs>
			</Polygon>
		</Placemark>
		<Placemark>
			<name>Beni</name>
			<styleUrl>#grad8110</styleUrl>
			<Polygon>
				<outerBoundaryIs>
					<LinearRing>
						<coordinates>
29.211071,0.6528790000000001,0 29.281546,0.610522,0 29.431988,0.593185,0 29.55145600000001,0.510788,0 29.555502,0.4126870000000001,0 29.587841,0.3168240000000001,0 29.549709,0.301846,0 29.357231,0.2976200000000001,0 29.336512,0.319969,0 29.190948,0.356514,0 29.14168,0.395428,0 29.078568,0.389534,0 29.000845,0.33398,0 28.969765,0.364002,0 28.970034,0.406687,0 28.932552,0.442563,0 28.929714,0.465896,0 28.958843,0.548867,0 28.997807,0.5855980000000001,0 29.013569,0.635526,0 29.0306,0.646155,0 29.211071,0.6528790000000001,0 </coordinates>
					</LinearRing>
				</outerBoundaryIs>
			</Polygon>
		</Placemark>
		<Placemark>
			<name>Kayna</name>
			<styleUrl>#grad8110</styleUrl>
			<Polygon>
				<outerBoundaryIs>
					<LinearRing>
						<coordinates>
29.66948500000001,-0.5178480000000001,0 29.6725291714967,-0.52160969877568,0 29.672573,-0.521769,0 29.670906,-0.5345,0 29.6695105622695,-0.539393410584761,0 29.669467821939,-0.539424753493818,0 29.666046,-0.535097,0 29.636337,-0.50592,0 29.628906,-0.4909200000000001,0 29.54574,-0.63575,0 29.533802,-0.6343990000000001,0 29.486404,-0.6923510000000001,0 29.377779,-0.7307990000000001,0 29.355938,-0.754363,0 29.318365,-0.825129,0 29.288704,-0.7644160000000001,0 29.25124,-0.784541,0 29.205544,-0.841106,0 29.14762500000001,-0.828342,0 29.126673,-0.7039540000000001,0 29.070446,-0.666656,0 29.014385,-0.653009,0 28.986938,-0.6281910000000001,0 28.979258,-0.584145,0 29.042656,-0.525384,0 29.117447,-0.473737,0 29.268461,-0.457196,0 29.315979,-0.437813,0 29.463614,-0.460374,0 29.61886,-0.450234,0 29.66948500000001,-0.5178480000000001,0 </coordinates>
					</LinearRing>
				</outerBoundaryIs>
			</Polygon>
		</Placemark>
		<Placemark>
			<name>Pinga</name>
			<styleUrl>#grad330</styleUrl>
			<Polygon>
				<outerBoundaryIs>
					<LinearRing>
						<coordinates>
28.607628,-0.200045,0 28.61956,-0.239904,0 28.663475,-0.272089,0 28.688484,-0.364197,0 28.733404,-0.389314,0 28.719772,-0.4624579999999999,0 28.723091,-0.512445,0 28.739285,-0.53956,0 28.807766,-0.571403,0 28.834892,-0.563406,0 28.85861,-0.582672,0 28.942951,-0.570075,0 28.979258,-0.584145,0 28.986938,-0.6281910000000001,0 29.014385,-0.653009,0 29.070446,-0.666656,0 29.126673,-0.7039540000000001,0 29.14762500000001,-0.828342,0 29.098225,-0.8778430000000002,0 29.064274,-0.9429510000000002,0 28.945904,-1.043389,0 28.907707,-1.106614,0 28.899471,-1.150562,0 28.861217,-1.170385,0 28.838703,-1.205752,0 28.575481,-1.316169,0 28.523979,-1.276851,0 28.444,-1.157032,0 28.431986,-1.10394,0 28.38999700000002,-1.06584,0 28.375168,-0.994345,0 28.334562,-0.9503870000000001,0 28.313679,-0.815209,0 28.285866,-0.7723210000000002,0 28.298502,-0.725653,0 28.276381,-0.6404530000000001,0 28.28212,-0.55091,0 28.25556900000001,-0.476388,0 28.257631,-0.366082,0 28.239853,-0.328156,0 28.206688,-0.302678,0 28.149643,-0.248426,0 28.200348,-0.263582,0 28.363613,-0.22918,0 28.480181,-0.21344,0 28.548204,-0.177112,0 28.607628,-0.200045,0 </coordinates>
					</LinearRing>
				</outerBoundaryIs>
			</Polygon>
		</Placemark>
		<Placemark>
			<name>Goma</name>
			<styleUrl>#grad8110</styleUrl>
			<Polygon>
				<outerBoundaryIs>
					<LinearRing>
						<coordinates>
29.47493,-1.24918,0 29.5976592091508,-1.2948177727354,0 29.5976611048801,-1.29481783805655,0 29.598986,-1.30375,0 29.60573400000001,-1.317064,0 29.606928,-1.323929,0 29.606602,-1.330806,0 29.595726,-1.371956,0 29.595316,-1.392395,0 29.58603700000001,-1.395335,0 29.579796,-1.394472,0 29.575583,-1.393891,0 29.56324800000001,-1.394372,0 29.5194,-1.419934,0 29.520597,-1.427564,0 29.518,-1.435415,0 29.509113,-1.44007,0 29.498354,-1.448177,0 29.485476,-1.462234,0 29.481785,-1.466263,0 29.454336,-1.501625,0 29.412178,-1.501001,0 29.383327,-1.502373,0 29.379206,-1.50434,0 29.369894,-1.508781,0 29.361584,-1.514576,0 29.356497,-1.519773,0 29.347744,-1.54238,0 29.331736,-1.559886,0 29.32520539967191,-1.57154426084038,0 29.275812,-1.578236,0 29.238867,-1.584303,0 29.212744,-1.578029,0 29.249104,-1.509527,0 29.30445900000001,-1.444124,0 29.318407,-1.403432,0 29.38892900000001,-1.320368,0 29.394152,-1.288892,0 29.47493,-1.24918,0 </coordinates>
					</LinearRing>
				</outerBoundaryIs>
			</Polygon>
		</Placemark>
		<Placemark>
			<name>Lubero</name>
			<styleUrl>#grad62</styleUrl>
			<Polygon>
				<outerBoundaryIs>
					<LinearRing>
						<coordinates>
29.678848,-0.257145,0 29.6921298347383,-0.258917298329333,0 29.6921396444919,-0.258923454795387,0 29.670296,-0.3718210000000001,0 29.667454,-0.3865040000000001,0 29.653698,-0.46851,0 29.670448,-0.477021,0 29.67251,-0.4820900000000001,0 29.673161,-0.4858250000000001,0 29.675159,-0.497329,0 29.673693,-0.5037,0 29.66971,-0.511363,0 29.6725291714967,-0.52160969877568,0 29.66948500000001,-0.5178480000000001,0 29.61886,-0.450234,0 29.463614,-0.460374,0 29.315979,-0.437813,0 29.268461,-0.457196,0 29.117447,-0.473737,0 29.042656,-0.525384,0 28.979258,-0.584145,0 28.942951,-0.570075,0 28.85861,-0.582672,0 28.834892,-0.563406,0 28.807766,-0.571403,0 28.739285,-0.53956,0 28.723091,-0.512445,0 28.719772,-0.4624579999999999,0 28.733404,-0.389314,0 28.688484,-0.364197,0 28.663475,-0.272089,0 28.61956,-0.239904,0 28.607628,-0.200045,0 28.649172,-0.183407,0 28.725418,-0.187302,0 28.791733,-0.191839,0 28.834492,-0.227605,0 28.885208,-0.222021,0 28.908638,-0.246427,0 28.910603,-0.286706,0 28.926556,-0.318494,0 29.049049,-0.236929,0 29.114594,-0.206671,0 29.119179,-0.183182,0 29.152819,-0.148153,0 29.239376,-0.116841,0 29.27701800000001,-0.080201,0 29.31935100000001,-0.162313,0 29.390999,-0.211067,0 29.461637,-0.223674,0 29.678848,-0.257145,0 </coordinates>
					</LinearRing>
				</outerBoundaryIs>
			</Polygon>
		</Placemark>
		<Placemark>
			<name>Kirotshe</name>
			<styleUrl>#grad921</styleUrl>
			<Polygon>
				<outerBoundaryIs>
					<LinearRing>
						<coordinates>
29.318407,-1.403432,0 29.30445900000001,-1.444124,0 29.249104,-1.509527,0 29.212744,-1.578029,0 29.14036,-1.621878,0 29.061569,-1.697424,0 29.036371,-1.711115,0 29.005674,-1.751855,0 28.9765,-1.766751,0 28.920319,-1.700418,0 28.801718,-1.591387,0 28.817619,-1.565298,0 28.87286,-1.526216,0 28.888233,-1.493131,0 28.995855,-1.527621,0 29.11861800000001,-1.438787,0 29.174103,-1.417105,0 29.233242,-1.377831,0 29.318407,-1.403432,0 </coordinates>
					</LinearRing>
				</outerBoundaryIs>
			</Polygon>
		</Placemark>
		<Placemark>
			<name>Musienene</name>
			<styleUrl>#grad5110</styleUrl>
			<Polygon>
				<outerBoundaryIs>
					<LinearRing>
						<coordinates>
28.913363,0.063944,0 28.93993,0.04373,0 28.99547000000001,0.040164,0 29.014568,0.021876,0 29.056273,0.025119,0 29.151478,0.06049500000000001,0 29.25679,0.028841,0 29.27854,-0.016106,0 29.27701800000001,-0.080201,0 29.239376,-0.116841,0 29.152819,-0.148153,0 29.119179,-0.183182,0 29.114594,-0.206671,0 29.049049,-0.236929,0 28.926556,-0.318494,0 28.910603,-0.286706,0 28.908638,-0.246427,0 28.885208,-0.222021,0 28.834492,-0.227605,0 28.791733,-0.191839,0 28.725418,-0.187302,0 28.649172,-0.183407,0 28.607628,-0.200045,0 28.548204,-0.177112,0 28.480181,-0.21344,0 28.363613,-0.22918,0 28.200348,-0.263582,0 28.149643,-0.248426,0 28.160347,-0.238309,0 28.161314,-0.062902,0 28.11429400000001,0.002219,0 28.13353,0.07645399999999999,0 28.293148,0.075714,0 28.353785,0.096524,0 28.457436,0.072616,0 28.587645,0.09987300000000002,0 28.70372,0.109621,0 28.72139,0.132538,0 28.756615,0.174758,0 28.780787,0.197233,0 28.849224,0.069093,0 28.889471,0.053647,0 28.913363,0.063944,0 </coordinates>
					</LinearRing>
				</outerBoundaryIs>
			</Polygon>
		</Placemark>
		<Placemark>
			<name>Masisi</name>
			<styleUrl>#grad7110</styleUrl>
			<Polygon>
				<outerBoundaryIs>
					<LinearRing>
						<coordinates>
29.218616,-1.285254,0 29.275835,-1.241375,0 29.394152,-1.288892,0 29.38892900000001,-1.320368,0 29.318407,-1.403432,0 29.233242,-1.377831,0 29.174103,-1.417105,0 29.11861800000001,-1.438787,0 28.995855,-1.527621,0 28.888233,-1.493131,0 28.87286,-1.526216,0 28.817619,-1.565298,0 28.76549,-1.551457,0 28.68293600000001,-1.489095,0 28.616777,-1.377437,0 28.570168,-1.339219,0 28.575481,-1.316169,0 28.838703,-1.205752,0 28.861217,-1.170385,0 28.899471,-1.150562,0 29.03171,-1.184472,0 29.060814,-1.213958,0 29.144053,-1.329655,0 29.170332,-1.332417,0 29.20295,-1.322745,0 29.218616,-1.285254,0 </coordinates>
					</LinearRing>
				</outerBoundaryIs>
			</Polygon>
		</Placemark>
		<Placemark>
			<name>Mutwanga</name>
			<styleUrl>#grad62</styleUrl>
			<Polygon>
				<outerBoundaryIs>
					<LinearRing>
						<coordinates>
29.944166,0.605833,0 29.9592566094413,0.6090215557876881,0 29.9592575203951,0.6090214071583922,0 29.966486,0.594764,0 29.966906,0.589476,0 29.96678500000001,0.5720110000000001,0 29.973516,0.554729,0 29.97423,0.52554,0 29.973263,0.517733,0 29.963114,0.502636,0 29.913202,0.447136,0 29.909275,0.440269,0 29.872433,0.392724,0 29.859392,0.354212,0 29.85327,0.325993,0 29.842665,0.276209,0 29.837442,0.24592,0 29.834906,0.242031,0 29.834623,0.233993,0 29.824619,0.192951,0 29.814989,0.164289,0 29.809488,0.16065,0 29.80309700000002,0.160233,0 29.788984,0.16538,0 29.772099,0.165491,0 29.766817,0.160472,0 29.75643,0.142394,0 29.752052,0.135991,0 29.734697,0.129093,0 29.734053,0.120032,0 29.731579,0.110858,0 29.729687,0.100535,0 29.73118,0.084676,0 29.728844,0.07642300000000001,0 29.723818,0.07530700000000001,0 29.715605,0.07559100000000001,0 29.711206,0.065743,0 29.714035,0.044824,0 29.713972,0.03517800000000001,0 29.71642500000002,0.026434,0 29.723406,0.012609,0 29.729933,0,0 29.731916,-0.008607,0 29.732687,-0.011949,0 29.735245,-0.015995,0 29.742868,-0.021525,0 29.743191,-0.030166,0 29.733164,-0.039908,0 29.726732,-0.056994,0 29.7254984296404,-0.07059453524232211,0 29.710035,-0.07051399999999999,0 29.679893,-0.07031,0 29.613646,0.02398,0 29.58485,0.17182,0 29.619852,0.224171,0 29.631441,0.276704,0 29.587841,0.3168240000000001,0 29.555502,0.4126870000000001,0 29.55145600000001,0.510788,0 29.619463,0.557453,0 29.944166,0.605833,0 </coordinates>
					</LinearRing>
				</outerBoundaryIs>
			</Polygon>
		</Placemark>
		<Placemark>
			<name>Walikale</name>
			<styleUrl>#grad221</styleUrl>
			<Polygon>
				<outerBoundaryIs>
					<LinearRing>
						<coordinates>
28.149643,-0.248426,0 28.206688,-0.302678,0 28.239853,-0.328156,0 28.257631,-0.366082,0 28.25556900000001,-0.476388,0 28.28212,-0.55091,0 28.276381,-0.6404530000000001,0 28.298502,-0.725653,0 28.285866,-0.7723210000000002,0 28.313679,-0.815209,0 28.334562,-0.9503870000000001,0 28.375168,-0.994345,0 28.38999700000002,-1.06584,0 28.431986,-1.10394,0 28.444,-1.157032,0 28.523979,-1.276851,0 28.575481,-1.316169,0 28.570168,-1.339219,0 28.616777,-1.377437,0 28.68293600000001,-1.489095,0 28.76549,-1.551457,0 28.817619,-1.565298,0 28.801718,-1.591387,0 28.76099,-1.654988,0 28.730961,-1.689431,0 28.470192,-1.683774,0 28.415176,-1.756621,0 28.364944,-1.770583,0 28.314428,-1.759901,0 28.26375000000001,-1.730921,0 28.199692,-1.714756,0 28.183163,-1.693668,0 28.112146,-1.692262,0 28.051769,-1.732912,0 27.9877,-1.725766,0 27.916451,-1.691015,0 27.827288,-1.68087,0 27.784397,-1.707273,0 27.712887,-1.719228,0 27.689692,-1.691439,0 27.659695,-1.551951,0 27.615507,-1.426668,0 27.508678,-1.331848,0 27.46646700000001,-1.213451,0 27.372244,-1.120067,0 27.413774,-1.068695,0 27.396507,-0.979468,0 27.409496,-0.9035190000000001,0 27.45714,-0.880393,0 27.53298,-0.890092,0 27.599323,-0.931079,0 27.62335,-0.9335860000000003,0 27.713732,-0.7975410000000001,0 27.734446,-0.68779,0 27.697632,-0.597503,0 27.685442,-0.5012990000000001,0 27.717909,-0.4916880000000001,0 27.811861,-0.506393,0 27.876997,-0.4794000000000001,0 27.903965,-0.405233,0 27.87566,-0.331917,0 27.94238100000002,-0.280133,0 27.97501000000002,-0.288003,0 28.01606,-0.272101,0 28.08037,-0.281763,0 28.108816,-0.250861,0 28.098459,-0.241273,0 28.149643,-0.248426,0 </coordinates>
					</LinearRing>
				</outerBoundaryIs>
			</Polygon>
		</Placemark>
		<Placemark>
			<name>Butembo</name>
			<styleUrl>#grad8110</styleUrl>
			<Polygon>
				<outerBoundaryIs>
					<LinearRing>
						<coordinates>
29.000845,0.33398,0 29.078568,0.389534,0 29.14168,0.395428,0 29.190948,0.356514,0 29.336512,0.319969,0 29.357231,0.2976200000000001,0 29.285297,0.199221,0 29.239845,0.168868,0 29.22583,0.141675,0 29.160378,0.104973,0 29.151478,0.06049500000000001,0 29.056273,0.025119,0 29.014568,0.021876,0 28.99547000000001,0.040164,0 28.93993,0.04373,0 28.913363,0.063944,0 28.992628,0.307965,0 29.000845,0.33398,0 </coordinates>
					</LinearRing>
				</outerBoundaryIs>
			</Polygon>
		</Placemark>
		<Placemark>
			<name>Mweso</name>
			<styleUrl>#grad8110</styleUrl>
			<Polygon>
				<outerBoundaryIs>
					<LinearRing>
						<coordinates>
29.14762500000001,-0.828342,0 29.205544,-0.841106,0 29.205486,-0.9936970000000002,0 29.17177,-1.112101,0 29.220224,-1.194563,0 29.210247,-1.261858,0 29.218616,-1.285254,0 29.20295,-1.322745,0 29.170332,-1.332417,0 29.144053,-1.329655,0 29.060814,-1.213958,0 29.03171,-1.184472,0 28.899471,-1.150562,0 28.907707,-1.106614,0 28.945904,-1.043389,0 29.064274,-0.9429510000000002,0 29.098225,-0.8778430000000002,0 29.14762500000001,-0.828342,0 </coordinates>
					</LinearRing>
				</outerBoundaryIs>
			</Polygon>
		</Placemark>
		<Placemark>
			<name>Mangurejipa</name>
			<styleUrl>#grad4110</styleUrl>
			<Polygon>
				<outerBoundaryIs>
					<LinearRing>
						<coordinates>
29.013569,0.635526,0 28.997807,0.5855980000000001,0 28.958843,0.548867,0 28.929714,0.465896,0 28.932552,0.442563,0 28.970034,0.406687,0 28.969765,0.364002,0 29.000845,0.33398,0 28.992628,0.307965,0 28.913363,0.063944,0 28.889471,0.053647,0 28.849224,0.069093,0 28.780787,0.197233,0 28.756615,0.174758,0 28.72139,0.132538,0 28.70372,0.109621,0 28.587645,0.09987300000000002,0 28.457436,0.072616,0 28.353785,0.096524,0 28.293148,0.075714,0 28.13353,0.07645399999999999,0 28.108582,0.217599,0 28.06834,0.311747,0 27.890915,0.4347980000000001,0 27.89078900000001,0.457518,0 27.941502,0.520484,0 28.062809,0.562645,0 28.210546,0.5478110000000001,0 28.34128,0.4841840000000001,0 28.421032,0.458464,0 28.583475,0.450565,0 28.599991,0.480234,0 28.741041,0.533497,0 28.782337,0.575778,0 29.002134,0.645393,0 29.013569,0.635526,0 </coordinates>
					</LinearRing>
				</outerBoundaryIs>
			</Polygon>
		</Placemark>
		<Placemark>
			<name>Birambizo</name>
			<styleUrl>#grad921</styleUrl>
			<Polygon>
				<outerBoundaryIs>
					<LinearRing>
						<coordinates>
29.205544,-0.841106,0 29.25124,-0.784541,0 29.288704,-0.7644160000000001,0 29.318365,-0.825129,0 29.355309,-0.9482230000000002,0 29.370964,-0.984679,0 29.335541,-1.074428,0 29.330664,-1.114037,0 29.282557,-1.173961,0 29.275835,-1.241375,0 29.218616,-1.285254,0 29.210247,-1.261858,0 29.220224,-1.194563,0 29.17177,-1.112101,0 29.205486,-0.9936970000000002,0 29.205544,-0.841106,0 </coordinates>
					</LinearRing>
				</outerBoundaryIs>
			</Polygon>
		</Placemark>
		<Placemark>
			<name>Mambasa</name>
			<styleUrl>#grad121</styleUrl>
			<Polygon>
				<outerBoundaryIs>
					<LinearRing>
						<coordinates>
28.241653,2.287889,0 28.322929,2.204497,0 28.390884,2.187222,0 28.46734,2.230808,0 28.614828,2.183338,0 28.726124,2.183185,0 28.720247,2.127672,0 28.746489,2.056636,0 28.879921,1.942976,0 28.899065,1.897722,0 28.997183,1.804974,0 29.035591,1.75098,0 29.007242,1.549958,0 28.928719,1.396621,0 28.944223,1.305036,0 29.009317,1.218447,0 29.047905,1.144459,0 29.11356,1.054265,0 29.097284,0.9219910000000001,0 29.107792,0.7951,0 29.081345,0.718527,0 29.013569,0.635526,0 29.002134,0.645393,0 28.782337,0.575778,0 28.741041,0.533497,0 28.599991,0.480234,0 28.583475,0.450565,0 28.421032,0.458464,0 28.34128,0.4841840000000001,0 28.210546,0.5478110000000001,0 28.062809,0.562645,0 27.941502,0.520484,0 27.901064,0.576689,0 27.90155,0.866453,0 27.876497,0.891328,0 27.818821,0.904965,0 27.78034,0.9433990000000002,0 27.784235,0.9767050000000001,0 27.74415000000001,1.008679,0 27.71652200000001,1.012099,0 27.663307,1.069488,0 27.650381,1.116617,0 27.642538,1.246201,0 27.69038000000002,1.320108,0 27.780172,1.27978,0 27.817011,1.32438,0 27.855492,1.357793,0 27.851473,1.38779,0 27.886402,1.436219,0 27.915007,1.526815,0 27.965364,1.619825,0 28.063076,1.737879,0 28.270498,1.934827,0 28.282772,1.999807,0 28.295784,2.062533,0 28.228281,2.199343,0 28.182053,2.253443,0 28.157391,2.311631,0 28.17786,2.319546,0 28.241653,2.287889,0 </coordinates>
					</LinearRing>
				</outerBoundaryIs>
			</Polygon>
		</Placemark>
		<Placemark>
			<name>Mandima</name>
			<styleUrl>#grad221</styleUrl>
			<Polygon>
				<outerBoundaryIs>
					<LinearRing>
						<coordinates>
29.465151,2.478929,0 29.595005,2.441542,0 29.636324,2.420098,0 29.644703,2.346065,0 29.614784,2.224089,0 29.656902,2.167985,0 29.764502,2.086043,0 29.895344,2.052513,0 29.934032,2.083265,0 29.95360000000001,2.135914,0 30.017414,2.145496,0 30.039516,2.047411,0 29.986547,1.971839,0 29.970654,1.87091,0 29.894154,1.87414,0 29.70119100000001,1.935488,0 29.621569,1.901611,0 29.630663,1.882423,0 29.607695,1.690545,0 29.538586,1.474316,0 29.492506,1.456401,0 29.410397,1.331823,0 29.352758,1.295362,0 29.249294,1.183727,0 29.221275,1.17594,0 29.198721,1.154522,0 29.178864,1.113552,0 29.189182,0.9851420000000001,0 29.25312200000001,0.8977850000000001,0 29.337912,0.8401530000000003,0 29.30370900000001,0.7446190000000001,0 29.211071,0.6528790000000001,0 29.0306,0.646155,0 29.013569,0.635526,0 29.081345,0.718527,0 29.107792,0.7951,0 29.097284,0.9219910000000001,0 29.11356,1.054265,0 29.047905,1.144459,0 29.009317,1.218447,0 28.944223,1.305036,0 28.928719,1.396621,0 29.007242,1.549958,0 29.035591,1.75098,0 28.997183,1.804974,0 28.899065,1.897722,0 28.879921,1.942976,0 28.746489,2.056636,0 28.720247,2.127672,0 28.726124,2.183185,0 28.85521500000001,2.220213,0 28.896255,2.257442,0 28.915527,2.367982,0 28.990925,2.459553,0 29.075363,2.452371,0 29.135061,2.454984,0 29.168482,2.505369,0 29.25341,2.492249,0 29.339033,2.45728,0 29.389002,2.452305,0 29.449686,2.467272,0 29.465151,2.478929,0 </coordinates>
					</LinearRing>
				</outerBoundaryIs>
			</Polygon>
		</Placemark>
		<Placemark>
			<name>Niangara</name>
			<styleUrl>#grad221</styleUrl>
			<Polygon>
				<outerBoundaryIs>
					<LinearRing>
						<coordinates>
27.187923,3.838385000000001,0 27.216398,3.863367000000001,0 27.281101,3.884136,0 27.30958,3.910345,0 27.447054,3.949038,0 27.575703,4.011988,0 27.671801,4.104252,0 27.712151,4.118393,0 27.755013,4.157889,0 27.795368,4.156702,0 27.86650300000001,4.061462,0 27.949944,4.032908,0 27.961704,3.990106,0 27.954832,3.832997000000001,0 27.988659,3.795298,0 28.066618,3.766765,0 28.130297,3.696323000000001,0 28.20393,3.66676,0 28.22835900000001,3.524921,0 28.30069200000001,3.3384,0 28.341921,3.297819,0 28.375954,3.295936,0 28.411734,3.248748,0 28.413767,3.170972,0 28.368843,3.119123000000001,0 28.120918,3.019943,0 28.100964,2.989482000000001,0 28.102066,2.966339000000001,0 28.16556,2.879605,0 28.19693,2.859613,0 28.295181,2.837734,0 28.338249,2.805935,0 28.322584,2.758834,0 28.250813,2.745704,0 28.189463,2.742311,0 28.11891200000001,2.748955,0 27.981171,2.748643,0 27.933495,2.767959,0 27.88698400000001,2.771517,0 27.815149,2.838772,0 27.780455,2.861861,0 27.740549,2.875599,0 27.571968,2.980263,0 27.571133,3.046499,0 27.52236600000001,3.149572000000001,0 27.512495,3.264659,0 27.476767,3.305445000000001,0 27.44685700000001,3.32911,0 27.367338,3.369668,0 27.219257,3.332808,0 27.19079,3.357533,0 27.183868,3.463993,0 27.212774,3.572007999999999,0 27.204334,3.666801,0 27.181051,3.713245000000001,0 27.187923,3.838385000000001,0 </coordinates>
					</LinearRing>
				</outerBoundaryIs>
			</Polygon>
		</Placemark>
		<Placemark>
			<name>Isiro</name>
			<styleUrl>#grad4110</styleUrl>
			<Polygon>
				<outerBoundaryIs>
					<LinearRing>
						<coordinates>
27.571968,2.980263,0 27.740549,2.875599,0 27.780455,2.861861,0 27.815149,2.838772,0 27.88698400000001,2.771517,0 27.841764,2.713346000000001,0 27.85349100000001,2.623751,0 27.871164,2.579837,0 27.529024,2.557188,0 27.341761,2.564935,0 27.152639,2.488862,0 27.136112,2.393228,0 27.059614,2.345542,0 26.999069,2.292257,0 26.88776800000001,2.389214,0 26.746073,2.402115,0 26.69734800000001,2.439694,0 26.692343,2.482971,0 26.736938,2.521354,0 26.795668,2.551531000000001,0 26.856215,2.567843,0 26.917244,2.719822,0 27.163139,2.756305,0 27.337391,2.83426,0 27.464657,2.977748000000001,0 27.526768,2.943880000000001,0 27.571968,2.980263,0 </coordinates>
					</LinearRing>
				</outerBoundaryIs>
			</Polygon>
		</Placemark>
		<Placemark>
			<name>Isangi</name>
			<styleUrl>#grad4110</styleUrl>
			<Polygon>
				<outerBoundaryIs>
					<LinearRing>
						<coordinates>
24.435547,1.753678,0 24.456902,1.721597,0 24.47907800000001,1.624054,0 24.523685,1.549437,0 24.535454,1.341792,0 24.512249,1.281835,0 24.510607,1.20855,0 24.47822,1.120039,0 24.442286,1.074601,0 24.39892,1.050363,0 24.30464,1.044863,0 24.235125,1.092192,0 24.197931,1.100316,0 24.159712,1.061261,0 24.14830600000001,1.010629,0 24.105215,0.980428,0 24.082846,0.985442,0 24.057768,0.9707340000000001,0 23.983294,1.02622,0 23.90778900000002,1.147417,0 23.859797,1.198891,0 23.892546,1.272562,0 23.950338,1.287501,0 24.015808,1.268561,0 24.065357,1.29127,0 24.077858,1.405852,0 24.16827,1.479627,0 24.220201,1.485375,0 24.28405800000001,1.534653,0 24.296057,1.578348,0 24.312702,1.585955,0 24.336479,1.65012,0 24.383318,1.701022,0 24.389727,1.737056,0 24.435547,1.753678,0 </coordinates>
					</LinearRing>
				</outerBoundaryIs>
			</Polygon>
		</Placemark>
		<Placemark>
			<name>Yakusu</name>
			<styleUrl>#grad4110</styleUrl>
			<Polygon>
				<outerBoundaryIs>
					<LinearRing>
						<coordinates>
24.535454,1.341792,0 24.642666,1.318717,0 24.686491,1.295386,0 24.764803,1.203273,0 24.776421,1.122819,0 24.838583,1.03132,0 24.855457,0.9759620000000001,0 24.922749,0.909199,0 24.914543,0.8434980000000001,0 24.89279700000001,0.825365,0 24.850918,0.8185090000000002,0 24.794218,0.771195,0 24.845188,0.639829,0 24.845385,0.610839,0 24.862225,0.594187,0 24.874418,0.529022,0 24.894672,0.504688,0 24.88744700000001,0.3746660000000001,0 24.870316,0.327632,0 24.84618,0.293234,0 24.801758,0.278943,0 24.761164,0.32748,0 24.615416,0.432625,0 24.586721,0.464998,0 24.433861,0.4984950000000001,0 24.327137,0.564258,0 24.264633,0.6430399999999999,0 24.15807,0.725448,0 24.11335,0.8748130000000001,0 24.057768,0.9707340000000001,0 24.082846,0.985442,0 24.105215,0.980428,0 24.14830600000001,1.010629,0 24.159712,1.061261,0 24.197931,1.100316,0 24.235125,1.092192,0 24.30464,1.044863,0 24.39892,1.050363,0 24.442286,1.074601,0 24.47822,1.120039,0 24.510607,1.20855,0 24.512249,1.281835,0 24.535454,1.341792,0 </coordinates>
					</LinearRing>
				</outerBoundaryIs>
			</Polygon>
		</Placemark>
		<Placemark>
			<name>Wamba</name>
			<styleUrl>#grad330</styleUrl>
			<Polygon>
				<outerBoundaryIs>
					<LinearRing>
						<coordinates>
27.85349100000001,2.623751,0 27.944881,2.599531,0 28.017511,2.564813,0 28.10424,2.507458,0 28.185286,2.413182,0 28.251305,2.363541,0 28.263744,2.310219,0 28.241653,2.287889,0 28.17786,2.319546,0 28.157391,2.311631,0 28.182053,2.253443,0 28.228281,2.199343,0 28.295784,2.062533,0 28.282772,1.999807,0 28.270498,1.934827,0 28.063076,1.737879,0 27.965364,1.619825,0 27.915007,1.526815,0 27.886402,1.436219,0 27.851473,1.38779,0 27.855492,1.357793,0 27.817011,1.32438,0 27.780172,1.27978,0 27.69038000000002,1.320108,0 27.642538,1.246201,0 27.59597,1.275539,0 27.453054,1.412918,0 27.356035,1.463093,0 27.262438,1.571395,0 27.201668,1.585131,0 27.145973,1.553751,0 27.079348,1.551088,0 27.056074,1.586921,0 27.058786,1.660522,0 27.096445,1.701959,0 27.08823,1.739615,0 27.175713,1.764585,0 27.269627,1.685109,0 27.514782,1.596533,0 27.546787,1.624644,0 27.540146,1.77225,0 27.527218,1.785512,0 27.504244,1.897944,0 27.515018,2.099004,0 27.71450400000001,2.17092,0 27.825064,2.346523,0 27.906799,2.403415,0 27.929031,2.451941,0 27.927317,2.485723,0 27.871164,2.579837,0 27.85349100000001,2.623751,0 </coordinates>
					</LinearRing>
				</outerBoundaryIs>
			</Polygon>
		</Placemark>
		<Placemark>
			<name>Gombari</name>
			<styleUrl>#grad221</styleUrl>
			<Polygon>
				<outerBoundaryIs>
					<LinearRing>
						<coordinates>
29.124266,3.17497,0 29.225189,3.052892,0 29.263882,2.898781,0 29.410982,2.744487,0 29.430819,2.573228,0 29.465151,2.478929,0 29.449686,2.467272,0 29.389002,2.452305,0 29.339033,2.45728,0 29.25341,2.492249,0 29.168482,2.505369,0 29.135061,2.454984,0 29.075363,2.452371,0 28.990925,2.459553,0 28.915527,2.367982,0 28.896255,2.257442,0 28.85521500000001,2.220213,0 28.726124,2.183185,0 28.614828,2.183338,0 28.46734,2.230808,0 28.390884,2.187222,0 28.322929,2.204497,0 28.241653,2.287889,0 28.263744,2.310219,0 28.251305,2.363541,0 28.185286,2.413182,0 28.10424,2.507458,0 28.017511,2.564813,0 27.944881,2.599531,0 27.85349100000001,2.623751,0 27.841764,2.713346000000001,0 27.88698400000001,2.771517,0 27.933495,2.767959,0 27.981171,2.748643,0 28.11891200000001,2.748955,0 28.189463,2.742311,0 28.250813,2.745704,0 28.322584,2.758834,0 28.338249,2.805935,0 28.349764,2.781788,0 28.377775,2.769601,0 28.40755800000001,2.791715,0 28.50317,2.787184,0 28.581001,2.822667,0 28.621008,2.906829,0 28.624975,2.956505,0 28.602142,2.998051,0 28.606714,3.067255,0 28.634695,3.108539,0 28.69419900000001,3.101965,0 28.748165,3.155695000000001,0 28.976267,3.168825,0 28.944004,3.222307,0 29.124266,3.17497,0 </coordinates>
					</LinearRing>
				</outerBoundaryIs>
			</Polygon>
		</Placemark>
		<Placemark>
			<name>Biringi</name>
			<styleUrl>#grad62</styleUrl>
			<Polygon>
				<outerBoundaryIs>
					<LinearRing>
						<coordinates>
30.457857,2.939381,0 30.47316,2.895463,0 30.47773700000001,2.757241000000001,0 30.461432,2.685701,0 30.422794,2.586261,0 30.381092,2.562834,0 30.295088,2.416573,0 30.260818,2.375954,0 30.233749,2.389327,0 30.212761,2.379318000000001,0 30.20591,2.437652,0 30.248043,2.598447,0 30.247681,2.785631,0 30.262541,2.810581,0 30.26407100000001,2.844023,0 30.256323,2.86567,0 30.280828,2.894468,0 30.299732,2.889416,0 30.343149,2.908006,0 30.457857,2.939381,0 </coordinates>
					</LinearRing>
				</outerBoundaryIs>
			</Polygon>
		</Placemark>
		<Placemark>
			<name>Nyankunde</name>
			<styleUrl>#grad330</styleUrl>
			<Polygon>
				<outerBoundaryIs>
					<LinearRing>
						<coordinates>
29.970654,1.87091,0 30.082298,1.8233,0 30.132267,1.773431,0 30.157505,1.698006,0 30.153183,1.595573,0 30.173992,1.554854,0 30.270655,1.470743,0 30.26758,1.434231,0 30.235567,1.384486,0 30.153708,1.337828,0 30.132505,1.33585,0 30.085617,1.351376,0 30.027126,1.349164,0 29.940939,1.28094,0 29.880568,1.301337,0 29.831713,1.347873,0 29.795738,1.440441,0 29.75442500000001,1.491737,0 29.707712,1.492097,0 29.602297,1.439439,0 29.564346,1.446444,0 29.538586,1.474316,0 29.607695,1.690545,0 29.630663,1.882423,0 29.621569,1.901611,0 29.70119100000001,1.935488,0 29.894154,1.87414,0 29.970654,1.87091,0 </coordinates>
					</LinearRing>
				</outerBoundaryIs>
			</Polygon>
		</Placemark>
		<Placemark>
			<name>Ango</name>
			<styleUrl>#grad121</styleUrl>
			<Polygon>
				<outerBoundaryIs>
					<LinearRing>
						<coordinates>
[truncated: 109,275 more chars]
